# Supplementary material for: Distinct transcriptional and metabolic profiles associated with empathy in Buddhist priests: a pilot study
Source: Hum Genomics. 2017 Sep 2;11:21. doi: 10.1186/s40246-017-0117-3 (PMC5581455; doi:10.1186/s40246-017-0117-3)
Supplement: Supplementary file 6 — The list of distinct transcripts identified in the priests. (XLSX 22 kb) [file 40246_2017_117_MOESM6_ESM.xlsx]

## Sheet: Table S1 (111 genes)
				S5 Table_Ohnishi_Empathy Associated transcripts and metabolites.
Category	GeneSymbol	EntrezGeneID	GeneName	Fold Change	p-value	FDR	Raw Average
DOWN-expressed in the priests' group	HBG1	3047	hemoglobin, gamma A	0.395158	6.61529e-08	0.000285714	93019.2
DOWN-expressed in the priests' group	KRTAP10-12	386685	keratin associated protein 10-12	0.645048	1.6869e-05	0.0145714	49880.1
DOWN-expressed in the priests' group	NPPA	4878	natriuretic peptide A	0.63695	4.03202e-05	0.0253958	17657.5
DOWN-expressed in the priests' group	LIN9	286826	lin-9 homolog (C. elegans)	0.696692	4.16432e-05	0.02518	16252.7
DOWN-expressed in the priests' group	LINC00494	284749	long intergenic non-protein coding RNA 494	0.707563	0.000164886	0.0488725	14978.4
DOWN-expressed in the priests' group	BPIFB2	80341	BPI fold containing family B, member 2	0.604338	2.58658e-05	0.01955	14001.5
DOWN-expressed in the priests' group	TUBB2A	7280	tubulin, beta 2A class IIa	0.576719	2.71227e-06	0.00546667	8609.93
DOWN-expressed in the priests' group	S100P	6286	S100 calcium binding protein P	0.425576	6.61529e-08	0.000333333	5677.21
DOWN-expressed in the priests' group	G3BP1	10146	GTPase activating protein (SH3 domain) binding protein 1	0.66038	2.9438e-05	0.0206977	4887.52
DOWN-expressed in the priests' group	NCR3	259197	natural cytotoxicity triggering receptor 3	0.583493	9.78732e-05	0.0374557	1940.97
DOWN-expressed in the priests' group	SIGLEC14	100049587	sialic acid binding Ig-like lectin 14	0.0457438	0	0	1625.48
DOWN-expressed in the priests' group	LAIR2	3904	leukocyte-associated immunoglobulin-like receptor 2	0.6197	7.12467e-05	0.0312174	510.052
DOWN-expressed in the priests' group	HDC	3067	histidine decarboxylase	0.76036	0.000159627	0.04826	486.846
DOWN-expressed in the priests' group	GUCY2GP	390003	guanylate cyclase 2G, pseudogene	0.723338	6.54252e-05	0.0299697	483.803
DOWN-expressed in the priests' group	IGF2	3481	insulin-like growth factor 2 (somatomedin A)	0.56968	7.36282e-05	0.0313521	378.091
DOWN-expressed in the priests' group	LOC102467076	102467076	uncharacterized LOC102467076	0.488035	6.61529e-08	0.0004	347.003
DOWN-expressed in the priests' group	LOC729444	729444	uncharacterized LOC729444	0.860156	4.83578e-05	0.0270741	170.198
DOWN-expressed in the priests' group	LOC100507412	100507412	uncharacterized LOC100507412	0.799849	9.95601e-05	0.0371605	158.17
DOWN-expressed in the priests' group	RNF182	221687	ring finger protein 182	0.400639	1.32306e-07	0.000444444	140.263
DOWN-expressed in the priests' group	C17orf97	400566	chromosome 17 open reading frame 97	0.26471	0	0	121.444
DOWN-expressed in the priests' group	C8orf17	100507249	chromosome 8 open reading frame 17	0.399653	1.61082e-05	0.0147576	91.0532
DOWN-expressed in the priests' group	TEKT2	27285	tektin 2 (testicular)	0.587131	5.26908e-05	0.0284464	65.8175
DOWN-expressed in the priests' group	KCNJ18	100134444	potassium inwardly-rectifying channel, subfamily J, member 18	0.654093	3.60202e-05	0.0236739	60.5395
DOWN-expressed in the priests' group	MDGA1	266727	MAM domain containing glycosylphosphatidylinositol anchor 1	0.468559	2.31535e-07	0.0007	54.4241
DOWN-expressed in the priests' group	CD274	29126	CD274 molecule	0.632247	0.000169814	0.0498447	49.3864
DOWN-expressed in the priests' group	LOC100506470	100506470	uncharacterized LOC100506470	0.502512	8.20296e-05	0.0339726	48.8687
DOWN-expressed in the priests' group	POM121L8P	29797	POM121 transmembrane nucleoporin-like 8 pseudogene	0.681743	4.35947e-05	0.0253462	40.0994
DOWN-expressed in the priests' group	CYP26A1	1592	cytochrome P450, family 26, subfamily A, polypeptide 1	0.55211	0.000109648	0.0399398	37.0679
DOWN-expressed in the priests' group	LOC100422737	100422737	uncharacterized LOC100422737	0.61457	5.15e-05	0.0283091	26.7041
DOWN-expressed in the priests' group	NPSR1	387129	neuropeptide S receptor 1	0.588388	6.39368e-05	0.0297385	26.0227
DOWN-expressed in the priests' group	SLC9B1	150159	solute carrier family 9, subfamily B (NHA1, cation proton antiporter 1), member 1	0.434634	1.85228e-06	0.004	25.78
DOWN-expressed in the priests' group	TMEM136	219902	transmembrane protein 136	0.587567	7.27682e-06	0.01	25.289
DOWN-expressed in the priests' group	OR5AP2	338675	olfactory receptor, family 5, subfamily AP, member 2	0.599796	0.000143552	0.0461702	25.2617
DOWN-expressed in the priests' group	NFIX	4784	nuclear factor I/X (CCAAT-binding transcription factor)	0.385361	4.6307e-07	0.00116667	24.63
DOWN-expressed in the priests' group	FLJ40039	647662	uncharacterized LOC647662	0.572123	6.06953e-05	0.0286719	23.4502
DOWN-expressed in the priests' group	ZFP57	346171	ZFP57 zinc finger protein	0.410036	4.6307e-07	0.00127273	22.2377
DOWN-expressed in the priests' group	FGF13	2258	fibroblast growth factor 13	0.570971	2.91734e-05	0.021	21.9366
DOWN-expressed in the priests' group	LOC100131138	100131138	uncharacterized LOC100131138	0.652311	6.90305e-05	0.0306912	21.4706
DOWN-expressed in the priests' group	SPP1	6696	secreted phosphoprotein 1	0.347111	0	0	21.3448
DOWN-expressed in the priests' group	RIBC2	26150	RIB43A domain with coiled-coils 2	0.545724	0.000133232	0.0437826	21.0136
DOWN-expressed in the priests' group	TRIM49	57093	tripartite motif containing 49	0.504188	1.37598e-05	0.0138667	20.2501
DOWN-expressed in the priests' group	ZNF880	400713	zinc finger protein 880	0.620562	8.83802e-05	0.0356267	20.1388
DOWN-expressed in the priests' group	SNTG1	54212	syntrophin, gamma 1	0.653084	2.95373e-05	0.0202955	19.3994
DOWN-expressed in the priests' group	WT1-AS	51352	WT1 antisense RNA	0.631093	6.67483e-05	0.0301194	18.8074
DOWN-expressed in the priests' group	HAPLN4	404037	hyaluronan and proteoglycan link protein 4	0.480228	0.000125459	0.0421444	16.7398
DOWN-expressed in the priests' group	FAM27A	548321	family with sequence similarity 27, member A	0.515205	0.000150762	0.0474792	16.2757
DOWN-expressed in the priests' group	LOC100131599	100131599	uncharacterized LOC100131599	0.529005	5.78176e-05	0.0291333	15.7305
DOWN-expressed in the priests' group	LOC100505912	100505912	uncharacterized LOC100505912	0.616394	0.000163861	0.0490495	15.4146
DOWN-expressed in the priests' group	CHRNA4	1137	cholinergic receptor, nicotinic, alpha 4 (neuronal)	0.43865	1.83574e-05	0.015	15.3476
DOWN-expressed in the priests' group	TENM2	57451	teneurin transmembrane protein 2	0.319475	6.61529e-08	0.00025	15.0284
DOWN-expressed in the priests' group	KIAA1751	85452	KIAA1751	0.612858	9.23163e-05	0.0357821	14.8217
DOWN-expressed in the priests' group	LHX2	9355	LIM homeobox 2	0.508899	1.19737e-05	0.0129286	14.5151
DOWN-expressed in the priests' group	CLEC5A	23601	C-type lectin domain family 5, member A	0.553361	0.000152218	0.0469592	14.4844
DOWN-expressed in the priests' group	HOXA6	3203	homeobox A6	0.439202	1.65713e-05	0.0147353	13.7758
DOWN-expressed in the priests' group	TCN2	6948	transcobalamin II	0.508177	8.80495e-05	0.035973	13.4044
DOWN-expressed in the priests' group	FGA	2243	fibrinogen alpha chain	0.510515	5.81153e-05	0.0288033	13.2556
DOWN-expressed in the priests' group	LOC728716	728716	uncharacterized LOC728716	0.431621	6.54914e-06	0.0099	13.0207
DOWN-expressed in the priests' group	CLEC2A	387836	C-type lectin domain family 2, member A	0.575362	7.24374e-05	0.0312857	12.666
DOWN-expressed in the priests' group	TDRD1	56165	tudor domain containing 1	0.538243	0.000148017	0.0471053	12.3626
DOWN-expressed in the priests' group	TMEM233	387890	transmembrane protein 233	0.538747	9.02987e-05	0.0354545	12.2428
DOWN-expressed in the priests' group	FAM151A	338094	family with sequence similarity 151, member A	0.4691	1.85559e-05	0.0147632	12.2095
DOWN-expressed in the priests' group	MS4A2	2206	membrane-spanning 4-domains, subfamily A, member 2	0.496155	1.35613e-05	0.0141379	12.191
DOWN-expressed in the priests' group	MS4A3	932	membrane-spanning 4-domains, subfamily A, member 3 (hematopoietic cell-specific)	0.555753	0.000117818	0.0404773	11.9613
DOWN-expressed in the priests' group	CD177	57126	CD177 molecule	0.46411	5.45761e-06	0.00868421	11.2608
DOWN-expressed in the priests' group	C19orf45	374877	chromosome 19 open reading frame 45	0.451915	1.43552e-05	0.014	11.084
DOWN-expressed in the priests' group	NPAS3	64067	neuronal PAS domain protein 3	0.454531	4.01217e-05	0.0258085	10.9117
DOWN-expressed in the priests' group	LOC101929607	101929607	uncharacterized LOC101929607	0.495063	5.76853e-05	0.0295593	10.4051
DOWN-expressed in the priests' group	OPALIN	93377	oligodendrocytic myelin paranodal and inner loop protein	0.418888	1.71667e-05	0.0144167	9.0169
DOWN-expressed in the priests' group	CD109	135228	CD109 molecule	0.520863	0.000125856	0.0418132	7.93133
UP-expressed in the priests' group	MX1	4599	myxovirus (influenza virus) resistance 1, interferon-inducible protein p78 (mouse)	1.99525	5.70238e-05	0.0351837	4503
UP-expressed in the priests' group	IFI27	3429	interferon, alpha-inducible protein 27	2.59831	9.92293e-08	0.0003	1989.68
UP-expressed in the priests' group	MYOM2	9172	myomesin 2	1.83756	6.61529e-08	0.000285714	1956.57
UP-expressed in the priests' group	IFIT3	3437	interferon-induced protein with tetratricopeptide repeats 3	1.77207	7.73658e-05	0.0410351	1889.98
UP-expressed in the priests' group	IFIT1	3434	interferon-induced protein with tetratricopeptide repeats 1	2.20313	5.7553e-06	0.00725	1682.19
UP-expressed in the priests' group	RSAD2	91543	radical S-adenosyl methionine domain containing 2	2.98645	0	0	1346.58
UP-expressed in the priests' group	FOLR3	2352	folate receptor 3 (gamma)	1.81985	1.28006e-05	0.0129	1079.42
UP-expressed in the priests' group	BTNL3	10917	butyrophilin-like 3	2.22978	0	0	879.588
UP-expressed in the priests' group	DEFA4	1669	defensin, alpha 4, corticostatin	2.08909	2.11689e-06	0.00336842	823.671
UP-expressed in the priests' group	IFI44L	10964	interferon-induced protein 44-like	2.57637	1.98459e-07	0.0005	725.996
UP-expressed in the priests' group	HBZ	3050	hemoglobin, zeta	1.25695	1.84567e-05	0.0164118	603.066
UP-expressed in the priests' group	BATF2	116071	basic leucine zipper transcription factor, ATF-like 2	1.5422	8.74872e-05	0.0448305	540.294
UP-expressed in the priests' group	C4BPA	722	complement component 4 binding protein, alpha	2.13962	6.61529e-08	0.00025	353.23
UP-expressed in the priests' group	CTSG	1511	cathepsin G	1.73445	7.18751e-05	0.0395091	301.313
UP-expressed in the priests' group	HERC5	51191	HECT and RLD domain containing E3 ubiquitin protein ligase 5	2.05374	2.01766e-05	0.0174286	266.266
UP-expressed in the priests' group	S100B	6285	S100 calcium binding protein B	1.5232	4.5447e-05	0.0305333	195.473
UP-expressed in the priests' group	ARPC5	10092	actin related protein 2/3 complex, subunit 5, 16kDa	1.66319	2.4245e-05	0.0192895	119.654
UP-expressed in the priests' group	OLFM4	10562	olfactomedin 4	1.27917	1.3826e-05	0.0130625	102.898
UP-expressed in the priests' group	LOC728715	728715	ovostatin homolog 2-like	2.74966	3.30764e-07	0.000769231	72.2971
UP-expressed in the priests' group	LOC100509445	100509445	uncharacterized LOC100509445	4.2851	0	0	67.0642
UP-expressed in the priests' group	LOC101060810	101060810	zinc finger protein 98-like	1.32104	6.81375e-06	0.00824	62.7663
UP-expressed in the priests' group	LOC391322	391322	D-dopachrome tautomerase-like	1.551	2.9438e-06	0.00445	45.658
UP-expressed in the priests' group	OAS3	4940	2'-5'-oligoadenylate synthetase 3, 100kDa	2.21	4.39917e-06	0.00633333	38.8388
UP-expressed in the priests' group	LOC283731	283731	uncharacterized LOC283731	1.36235	5.88761e-05	0.034902	37.7784
UP-expressed in the priests' group	CLEC4C	170482	C-type lectin domain family 4, member C	2.09233	2.05735e-05	0.0172778	36.3175
UP-expressed in the priests' group	GRB14	2888	growth factor receptor-bound protein 14	1.88005	2.84457e-05	0.0215	36.049
UP-expressed in the priests' group	HRASLS2	54979	HRAS-like suppressor 2	2.93028	0	0	33.7689
UP-expressed in the priests' group	GSTT1	2952	glutathione S-transferase theta 1	1.44201	1.3826e-05	0.0134839	32.8162
UP-expressed in the priests' group	CEACAM6	4680	carcinoembryonic antigen-related cell adhesion molecule 6 (non-specific cross reacting antigen)	1.84153	8.89756e-06	0.00960714	29.8042
UP-expressed in the priests' group	ARHGEF10	9639	Rho guanine nucleotide exchange factor (GEF) 10	1.7396	2.08382e-06	0.0035	29.5832
UP-expressed in the priests' group	ADAMTS4	9507	ADAM metallopeptidase with thrombospondin type 1 motif, 4	1.98484	6.20845e-05	0.0360962	26.1974
UP-expressed in the priests' group	LOC440900	440900	uncharacterized LOC440900	2.12599	8.16988e-06	0.0095	25.7646
UP-expressed in the priests' group	ANKRD20A3	441425	ankyrin repeat domain 20 family, member A3	2.0269	5.58992e-06	0.00734783	21.6983
UP-expressed in the priests' group	SIGLEC1	6614	sialic acid binding Ig-like lectin 1, sialoadhesin	1.79238	5.83138e-05	0.03526	20.5669
UP-expressed in the priests' group	CTAGE10P	220429	CTAGE family, member 10, pseudogene	1.87806	5.62961e-05	0.0354583	18.8994
UP-expressed in the priests' group	IPW	3653	imprinted in Prader-Willi syndrome (non-protein coding)	2.5801	8.26911e-07	0.00166667	17.4259
UP-expressed in the priests' group	COPG2IT1	53844	COPG2 imprinted transcript 1 (non-protein coding)	2.38387	1.78613e-06	0.00317647	15.6358
UP-expressed in the priests' group	PRIM2	5558	primase, DNA, polypeptide 2 (58kDa)	1.97951	7.5745e-05	0.0408929	13.7284
UP-expressed in the priests' group	LOC100505878	100505878	uncharacterized LOC100505878	1.77459	9.00341e-05	0.0453667	13.49
UP-expressed in the priests' group	BUB1	699	BUB1 mitotic checkpoint serine/threonine kinase	2.10716	2.08051e-05	0.017	11.9279
UP-expressed in the priests' group	GLDC	2731	glycine dehydrogenase (decarboxylating)	2.05134	3.60864e-05	0.0259762	10.6257
UP-expressed in the priests' group	LOC731779	731779	uncharacterized LOC731779	2.02537	8.12027e-05	0.0423276	9.23255
