# Supplementary material for: Distinct transcriptional and metabolic profiles associated with empathy in Buddhist priests: a pilot study
Source: Hum Genomics. 2017 Sep 2;11:21. doi: 10.1186/s40246-017-0117-3 (PMC5581455; doi:10.1186/s40246-017-0117-3)
Supplement: Supplementary file 7 — The metabolome analysis. (XLSX 136 kb) [file 40246_2017_117_MOESM7_ESM.xlsx]

## Sheet: S4 Priest Cont. (Mann-Whitney)
																													S6 Table_Ohnishi_Empathy Associated transcripts and metabolites.
ID	HMT DB †				m/z	MT/RT	Relative Area
	Compound name	Pathway Label	KEGG ID	HMDB ID			Priests										Controls										A+B		C		A+B vs C (TimePoint 1)
							1 TimePoint										1 TimePoint										1 TimePoint		1 TimePoint
							A1-1	B1-1	B2-1	B4-1	B5-1	B6-1	B7-1	B8-1	B9-1	B10-1	C1-1	C2-1	C3-1	C4-1	C5-1	C6-1	C7-1	C8-1	C9-1	C10-1	Mean	S.D.	Mean	S.D.	Ratio ¶	p-value ||
C_0067	Met	Met	C00073,C00855,C01733	HMDB00696	150.058	11.5004	0.00597948	0.00506391	0.00653468	0.00525678	0.00602755	0.00431776	0.00502195	0.00442877	0.00548458	0.0047396	0.00413214	0.00344713	0.00371452	0.00452695	0.0029775	0.00396187	0.00308566	0.00359873	0.00289367	0.00483567	0.00528551	0.000724203	0.00371739	0.000654038	1.42183	0.000397921	***
C_0016	3-Aminoisobutyric acid	3-Aminoisobutyric acid	C03284,C05145	HMDB03911	104.071	8.23107	0.00136811	0.000709171	0.00102834	0.00171796	0.000958081	0.0011997	0.00181107	0.00103305	0.000968206	0.000123744	0.000539899	0.000222181	0.000701882	0.000198353	0.000245362	0.000468976	0.000202438	0.000150315	0.00024581	0.000646191	0.00109174	0.000485521	0.000362141	0.000206312	3.01469	0.00186872	***
C_0078	Phe	Phe	C00079,C02057,C02265	HMDB00159	166.085	11.929	0.0534075	0.0407734	0.0289849	0.0253471	0.0238375	0.0206559	0.0245801	0.0221348	0.027804	0.029784	0.0225951	0.0229493	0.0219741	0.0234275	0.0231927	0.0205922	0.0172245	0.0207014	0.0198951	0.0225189	0.0297309	0.0100406	0.0215071	0.00192816	1.38238	0.0034201	**
C_0089	N6-Acetyllysine	N6-Acetyllysine	C02727	HMDB00206	189.122	12.3411	0.000111527	0.000151805	0.000147366	0.000172128	0.000108016	0.000113436	0.000101294	9.17038e-05	0.000124147	0.000143546	9.49015e-05	0.000108766	0.000107147	0.000104367	8.59942e-05	N.D.	8.06064e-05	7.00822e-05	0.000103758	7.90925e-05	0.000126497	2.58981e-05	9.27461e-05	1.42215e-05	1.36391	0.00356761	**
C_0019	Choline	Choline	C00114	HMDB00097	104.107	7.14442	0.0110951	0.0069988	0.00792266	0.0127304	0.00827894	0.00837416	0.00745158	0.00690299	0.0102283	0.00776794	0.0073033	0.00793478	0.00747294	0.00709689	0.005575	0.00409426	0.00621142	0.00701511	0.00542209	0.00630552	0.00877509	0.00193501	0.00644313	0.00116266	1.36193	0.00590333	**
C_0104	Isobutyrylcarnitine	Isobutyrylcarnitine	No ID	HMDB00736	232.153	10.0838	0.000188101	0.000160577	0.000192162	0.000416587	0.000140972	N.D.	0.000164302	0.000122093	0.000213404	N.D.	0.000164803	0.000112048	4.93178e-05	0.000120942	9.2348e-05	N.D.	5.85499e-05	0.000180943	4.35713e-05	N.D.	0.000199775	9.23306e-05	0.000102815	5.18253e-05	1.94304	0.0121595	*
C_0074	2-Aminoadipic acid	2-Aminoadipic acid	C00956	HMDB00510	162.075	11.7943	0.000390966	0.00030549	0.000340122	0.000433589	0.000357088	0.000291146	0.000156983	0.000224701	0.00037659	0.000318759	0.000240979	0.000331129	0.000194601	0.00020154	0.000236832	0.00019149	0.0001718	0.000150844	0.000122442	0.000311169	0.000319543	8.13908e-05	0.000215283	6.63194e-05	1.4843	0.0122852	*
C_0014	2-Aminobutyric acid	2-Aminobutyric acid	C02261,C02356	HMDB00452	104.07	10.2511	0.014299	0.01069	0.0121673	0.00762231	0.00891111	0.00809182	0.00556841	0.00595726	0.00847629	0.00898465	0.00631066	0.0100344	0.00725406	0.00592954	0.0072807	0.00480866	0.0059238	0.0037885	0.00729074	0.00734242	0.00907681	0.00268633	0.00659635	0.00169373	1.37604	0.0192966	*
C_0095	SDMA	SDMA	No ID	HMDB03334	203.149	8.16993	0.00020829	0.000226813	0.000206415	0.000350492	0.000205612	0.000179844	0.000243552	0.000227293	0.000218272	0.000150147	0.000201764	0.000203126	0.00020136	0.000211831	0.000151708	0.000136624	0.000186317	0.000191535	0.000159167	0.000199166	0.000221673	5.23644e-05	0.00018426	2.57178e-05	1.20305	0.0192966	*
C_0043	Creatine	Creatine	C00300	HMDB00064	132.077	9.36588	0.0193349	0.0128081	0.0119086	0.0218736	0.0361465	0.0100716	0.00930933	0.00650811	0.0145356	0.0126812	0.00795133	0.00966199	0.00571286	0.0160741	0.00843857	0.00878402	0.00999086	0.0125079	0.00807645	0.00714092	0.0155178	0.00855875	0.0094339	0.00295262	1.64489	0.0239155	*
C_0094	ADMA	ADMA	C03626	HMDB01539	203.149	8.02605	0.000182943	0.000217325	0.000158056	0.000233695	0.000185195	0.00015833	0.000218295	0.000152393	0.000169587	0.000144047	0.000140097	0.000151615	0.000141945	0.000180138	0.000131428	0.000187174	0.000151428	0.000146343	0.000106325	0.00017056	0.000181987	3.13641e-05	0.000150705	2.39011e-05	1.20756	0.0239155	*
C_0028	Val	Val	C00183,C06417,C16436	HMDB00883	118.086	10.6769	0.108955	0.0992762	0.104945	0.101929	0.107042	0.0941237	0.0940869	0.0924413	0.131488	0.113939	0.0953335	0.105614	0.105822	0.0914551	0.0800884	0.0882159	0.0797942	0.0873431	0.0862422	0.104869	0.104823	0.01173	0.0924777	0.0100617	1.13349	0.0239155	*
P_0016	Linoleyl ethanolamide	Linoleyl ethanolamide	No ID	HMDB12252	324.29	12.7861	N.D.	N.D.	N.D.	3.92161e-06	4.20026e-06	N.D.	N.D.	3.91025e-06	N.D.	N.D.	N.D.	1.10548e-05	N.D.	N.D.	6.39646e-06	5.85666e-06	5.6692e-06	N.D.	N.D.	N.D.	4.01071e-06	1.64253e-07	7.24428e-06	2.55899e-06	0.553638	0.025641	*
C_0091	Homocitrulline	Homocitrulline	C02427	HMDB00679	190.118	12.0362	0.000169069	8.33318e-05	7.83069e-05	0.000321721	7.62466e-05	5.38731e-05	0.000109505	6.64093e-05	9.60182e-05	4.31974e-05	9.00976e-05	7.62179e-05	4.68144e-05	N.D.	4.41286e-05	6.39583e-05	N.D.	3.99839e-05	4.13606e-05	6.4924e-05	0.000109768	8.22448e-05	5.84357e-05	1.83733e-05	1.87844	0.0276814	*
P_0023	AC(13:1)	AC(13:1)	No ID	No ID	356.28	9.36119	0.000173186	0.000113199	8.67875e-05	6.29741e-05	4.83357e-05	4.51614e-05	1.5709e-05	0.000104906	4.5175e-05	5.38306e-05	3.89655e-05	0.000139924	3.50675e-05	2.54981e-05	5.27777e-05	2.00716e-05	2.30533e-05	3.54302e-05	1.91421e-05	2.94005e-05	7.49264e-05	4.56215e-05	4.1933e-05	3.58995e-05	1.78681	0.0294109	*
N_0057	Glycodeoxycholic acid	Glycodeoxycholic acid	C05464	HMDB00631	448.308	10.7786	7.2697e-05	5.57241e-05	8.0052e-05	N.D.	6.79532e-05	2.13841e-05	N.D.	3.794e-05	4.24822e-05	3.71844e-05	3.34802e-05	N.D.	N.D.	3.16004e-05	5.23349e-05	4.85671e-06	2.33806e-05	1.82693e-05	N.D.	N.D.	5.19271e-05	2.04545e-05	2.73203e-05	1.60253e-05	1.90068	0.0312312	*
C_0044	Leu	Leu	C00123,C01570,C16439	HMDB00687	132.101	11.0278	0.0764857	0.0798776	0.0747977	0.072195	0.0920993	0.0711092	0.0755944	0.0784259	0.102737	0.0975246	0.0736038	0.0866543	0.0781794	0.0679234	0.0559974	0.0703036	0.05733	0.0714642	0.0692345	0.0877297	0.0820847	0.0111968	0.071842	0.0105483	1.14257	0.0358884	*
C_0045	Ile	Ile	C00407,C06418,C16434	HMDB00172	132.101	10.9041	0.0355815	0.0444709	0.044014	0.0484785	0.0516564	0.0387516	0.0415204	0.0456224	0.0576046	0.0592687	0.0327806	0.0436755	0.0504327	0.0364388	0.0283661	0.0396656	0.0343246	0.0344697	0.039105	0.0523769	0.0466969	0.00768535	0.0391635	0.00769126	1.19236	0.0434842	*
C_0070	His	His	C00135,C00768,C06419	HMDB00177	156.076	7.62365	0.0235257	0.0267305	0.0213092	0.0217978	0.0242747	0.0176957	0.0201232	0.0218672	0.0237646	0.023764	0.0228114	0.0232686	0.0204667	0.0209504	0.0173492	0.0170949	0.0158533	0.0237753	0.0167425	0.0191475	0.0224853	0.00250189	0.019746	0.00293098	1.13873	0.0434842	*
A_0041	Gluconic acid	Gluconic acid	C00257	HMDB00625	195.051	8.11944	N.D.	N.D.	N.D.	0.00134536	N.D.	0.000533728	N.D.	0.000528419	0.000480074	0.000631279	N.D.	N.D.	N.D.	N.D.	0.000441886	0.000518162	N.D.	N.D.	0.000385497	N.D.	0.000703773	0.000362836	0.000448515	6.65804e-05	1.56912	0.05	*
C_0029	Betaine	Betaine	C00719	HMDB00043	118.086	12.1402	0.0287013	0.0287114	0.0278679	0.0257742	0.025184	0.0232199	0.0307403	0.0345934	0.0282215	0.021589	0.0225082	0.0354373	0.0275519	0.0214753	0.0271297	0.0140293	0.0254024	0.0199845	0.0232911	0.0177414	0.0274603	0.00374118	0.0234551	0.00592577	1.17076	0.0523492
C_0090	Homoarginine	Homoarginine	C01924	HMDB00670	189.138	7.50517	0.00139853	0.000977516	0.001225	0.000700079	0.00142073	0.000997009	0.000583311	0.000661947	0.00120884	0.00106749	0.000845976	0.00114318	0.000688614	0.000653707	0.00082591	0.000562525	0.000508261	0.00108195	0.000636312	0.000756849	0.00102404	0.000299486	0.000770328	0.000209554	1.32936	0.0626096
C_0011	Ala	Ala	C00041,C00133,C01401	HMDB00161,HMDB01310	90.0549	9.55039	0.119607	0.11114	0.0851963	0.0866575	0.0914564	0.124711	0.10386	0.0839205	0.0890596	0.0891513	0.101314	0.0838506	0.0934913	0.0815378	0.0810658	0.0894164	0.0664856	0.0842279	0.0786212	0.107507	0.098476	0.0151912	0.0867517	0.0117684	1.13515	0.0626096
A_0014	5-Oxoproline	Oxoproline	C01879	HMDB00267	128.036	9.49922	0.00218793	0.00293162	0.00249167	0.0021799	0.00243309	0.00217875	0.00223096	0.00198707	0.00230805	0.00220773	0.00208276	0.00259086	0.00245668	0.00174342	0.0018938	0.00186432	0.00199341	0.00215235	0.00218953	0.00206767	0.00231368	0.000259159	0.00210348	0.000261771	1.09993	0.0626096
C_0010	Sarcosine	Sarcosine	C00213	HMDB00271	90.0549	10.0683	0.000991644	0.000813269	0.00115305	0.00102049	0.000779749	0.000754491	0.000809549	0.000925618	0.000836124	0.000647293	0.000909309	0.00103505	0.000916093	0.000588136	0.000769683	0.000495176	0.000553256	0.00073754	0.00067539	0.0006904	0.000873128	0.000148947	0.000737003	0.000173857	1.1847	0.0744263
C_0065	Lys	Lys	C00047,C00739,C16440	HMDB00182,HMDB03405	147.112	7.15991	0.0599163	0.0724433	0.0547766	0.0451383	0.0582307	0.0510082	0.0330734	0.0500682	0.0638399	0.05058	0.0526259	0.0525672	0.0463653	0.0525098	0.0398638	0.0287805	0.0324437	0.0551746	0.040801	0.0486279	0.0539075	0.0107649	0.044976	0.00915971	1.19858	0.0879254
A_0072	ADP	ADP	C00008	HMDB01341	426.023	10.9031	N.D.	0.000307045	0.000258437	0.000285397	0.000520305	0.000141926	0.000262861	0.000229071	0.000177463	0.000116472	0.000961316	0.00129115	0.000259302	0.000286225	0.000423705	0.000295671	0.000479876	0.000197734	0.000160543	0.000332035	0.000255442	0.000118718	0.000468756	0.000367482	0.544936	0.0932719
C_0059	1-Methyl-4-imidazoleacetic acid	MIA	C05828	HMDB02820	141.065	8.67471	0.000284064	N.D.	N.D.	0.000431375	N.D.	N.D.	N.D.	N.D.	0.000176529	N.D.	N.D.	N.D.	N.D.	N.D.	0.000146051	N.D.	N.D.	N.D.	N.D.	0.00013756	0.000297323	0.000127939	0.000141805	6.00396e-06	2.0967	0.1
A_0038	Isocitric acid	Isocitric acid	C00311	HMDB00193	191.02	29.395	N.D.	N.D.	N.D.	N.D.	0.00169647	0.00171078	N.D.	N.D.	N.D.	N.D.	N.D.	N.D.	N.D.	N.D.	N.D.	N.D.	0.00147872	0.00106404	N.D.	0.00149124	0.00170362	1.01179e-05	0.00134467	0.000243108	1.26695	0.1
C_0101	XC0061	XC0061	No ID	No ID	218.138	9.88493	0.00116463	0.000517624	0.00048155	0.00127753	0.000702486	0.00029079	0.000309505	0.000424108	0.000859295	0.000421864	0.000472351	0.000456669	0.000345976	0.000428307	0.000320824	0.000279875	0.000245188	0.000469392	0.000437353	0.000452764	0.000644937	0.000349424	0.00039087	8.49787e-05	1.65001	0.103218
C_0002	Urea	Urea	C00086	HMDB00294	61.0406	24.9238	0.541798	0.336675	0.468199	0.645021	0.442015	0.29448	0.347232	0.291253	0.51209	0.270614	0.421091	0.500498	0.254022	0.381585	0.359198	0.279277	0.334176	0.272153	0.257768	0.286833	0.414938	0.126221	0.33466	0.081277	1.23988	0.103218
A_0032	cis-Aconitic acid	cis-Aconitic acid	C00417	HMDB00072	173.011	28.6652	0.00188943	N.D.	N.D.	0.00176624	0.00151477	0.0016905	N.D.	0.00139213	N.D.	N.D.	N.D.	N.D.	N.D.	N.D.	N.D.	N.D.	0.00149854	0.00110793	N.D.	0.00151071	0.00165061	0.000198282	0.00137239	0.000229115	1.20273	0.116667
C_0047	Asn	Asn	C00152,C01905,C16438	HMDB00168	133.06	11.2336	0.00955874	0.0118332	0.00967621	0.0100539	0.00778343	0.00755264	0.00656314	0.00920309	0.0105486	0.0075827	0.00882721	0.00809068	0.00769967	0.00914817	0.00694551	0.00564005	0.00786084	0.00873954	0.00793561	0.00704685	0.00903556	0.00162808	0.00779341	0.00104533	1.15938	0.120439
A_0007	Glyceric acid	Glyceric acid	C00258	HMDB00139,HMDB06372	105.02	10.4412	0.00144408	0.00211127	0.00152141	0.00123487	0.00114732	0.00293167	0.00204556	0.00276173	0.00177258	0.00149608	0.00190753	0.00177838	0.00136022	0.000712497	0.00148474	0.00103632	0.00106044	0.00155605	0.00169619	0.00128773	0.00184666	0.000613168	0.00138801	0.000373124	1.33043	0.120439
C_0081	Arg	Arg	C00062,C00792	HMDB00517,HMDB03416	175.118	7.42124	0.0254926	0.0347794	0.0300565	0.0327693	0.0311412	0.0188165	0.0262173	0.0251309	0.0298163	0.025854	0.0256471	0.0281162	0.021504	0.0307374	0.0192677	0.0182951	0.0215109	0.0353349	0.020543	0.0232016	0.0280074	0.00462769	0.0244158	0.00549499	1.1471	0.139731
C_0048	Ornithine	Ornithine	C00077,C00515,C01602	HMDB00214,HMDB03374	133.097	7.09791	0.0168023	0.0179274	0.0125302	0.0203185	0.0162237	0.00999293	0.0132866	0.0132128	0.0200834	0.0202495	0.0128403	0.0168424	0.0135405	0.0149393	0.0146741	0.0122954	0.0110787	0.0166285	0.0108335	0.0130832	0.0160627	0.00366676	0.0136756	0.00208528	1.17456	0.139731
A_0045	3-Indoxylsulfuric acid	3-Indoxylsulfuric acid	No ID	HMDB00682	212.003	9.57368	0.00316537	N.D.	0.000674985	0.00427485	0.00215044	0.000397282	0.000358613	0.00121134	0.00160025	N.D.	0.000939749	0.000555702	0.00030581	0.00139126	0.000735298	0.000531146	0.00131752	0.000759958	0.000576294	0.000300876	0.00172914	0.0014025	0.000741361	0.000377669	2.33239	0.142197
C_0092	Caffeine	Caffeine	C07481	HMDB01847	195.087	25.3508	0.000394879	0.000154043	0.000402055	0.000424836	N.D.	0.00104661	0.000451584	N.D.	N.D.	N.D.	N.D.	0.000318091	0.000233488	N.D.	0.000298281	N.D.	N.D.	N.D.	N.D.	N.D.	0.000479002	0.000298149	0.000283287	4.42501e-05	1.69087	0.144444
P_0059	Astaxanthin	Astaxanthin	C08580	HMDB02204	597.394	13.5274	1.37932e-05	N.D.	N.D.	5.81055e-06	5.28302e-06	2.44027e-05	N.D.	6.24667e-06	N.D.	7.78325e-06	N.D.	N.D.	N.D.	8.10541e-06	1.25118e-05	N.D.	5.81478e-05	N.D.	N.D.	1.39396e-05	1.05532e-05	7.46717e-06	2.31762e-05	2.34463e-05	0.455349	0.15678
C_0006	Trimethylamine N-oxide	Trimethylamine N-oxide	C01104	HMDB00925	76.0758	6.86622	0.00147226	0.000602925	0.000565032	0.0120054	0.00186372	0.000869793	0.000825614	0.0030323	0.00162239	0.00120878	0.000330293	0.000715774	0.00361272	0.000676293	0.00108798	0.000578245	0.00498701	0.00104761	0.000241318	0.000226696	0.00240682	0.00345207	0.00135039	0.00161556	1.78231	0.161178
C_0056	Trigonelline	Trigonelline	C01004	HMDB00875	138.055	11.196	0.000538779	0.000846029	0.00169747	0.00338612	0.000273302	0.00010419	0.00374806	0.000343487	0.00027417	0.000333046	0.00145911	0.00035073	0.000279134	0.000643872	0.00013256	N.D.	0.000113491	0.000218632	9.69835e-05	N.D.	0.00115446	0.00135248	0.000411814	0.000459104	2.80336	0.168047
C_0077	Methionine sulfoxide	Methionine sulfoxide	C02989	HMDB02005	166.052	12.8464	0.000502581	0.000668266	0.000573346	0.000483788	0.000364205	0.000459344	0.000288978	0.000585259	N.D.	0.000470576	0.000425096	0.000434697	0.000384696	N.D.	N.D.	0.000303995	0.000432948	0.000504521	N.D.	N.D.	0.000488483	0.000114852	0.000414326	6.64288e-05	1.17898	0.176644
C_0020	Ser	Ser	C00065,C00716,C00740	HMDB00187,HMDB03406	106.05	10.6566	0.0165694	0.0206462	0.0215137	0.0177265	0.0171785	0.0166247	0.0177554	0.0173866	0.0141019	0.0127956	0.0167979	0.0175298	0.016332	0.0207548	0.0150955	0.0112443	0.0155934	0.0166543	0.0141887	0.0131667	0.0172299	0.00259962	0.0157357	0.00258917	1.09495	0.184917
C_0031	Thr	Thr	C00188,C00820	HMDB00167	120.065	11.2676	0.0434364	0.0389491	0.0446832	0.0296302	0.0355028	0.0301483	0.0272167	0.0305518	0.0384637	0.0230191	0.0321783	0.0313247	0.0298793	0.0424376	0.0280304	0.0259957	0.0218896	0.0335607	0.0244709	0.0294116	0.0341601	0.00716481	0.0299179	0.00568066	1.1418	0.184917
A_0015	4-Methyl-2-oxovaleric acid 3-Methyl-2-oxovaleric acid	2-Oxoleucine 2K3MVA	C00233 C00671,C03465	HMDB00695 HMDB00491	129.056	9.56932	0.0137459	0.00991823	0.0133587	0.00590783	0.0112563	0.010771	0.0140926	0.0106134	0.0101846	0.0155548	0.00804637	0.0112029	0.0123089	0.00822591	0.00803727	0.0136923	0.0079549	0.0078732	0.0117089	0.010463	0.0115404	0.00275938	0.00995137	0.00218694	1.15968	0.184917
C_0075	Carnitine	Carnitine	C00318,C00487,C15025	HMDB00062	162.112	8.97545	0.0424665	0.0298418	0.0295822	0.0270864	0.0247631	0.0207639	0.0244473	0.023552	0.0281998	0.0203869	0.024683	0.0321307	0.021003	0.0232664	0.0218577	0.0196867	0.0140951	0.0266544	0.0216032	0.0274808	0.027109	0.00633609	0.0232461	0.00490598	1.16617	0.184917
C_0119	EDTA	EDTA	C00284	No ID	293.097	28.2938	1.37289	1.24816	1.31908	1.23636	1.19602	1.4541	1.45044	1.31505	0.801678	1.32143	1.29313	1.3468	1.25222	1.2938	1.30488	1.10818	1.01849	1.26481	1.04318	1.22298	1.27152	0.185743	1.21485	0.116066	1.04665	0.184917
N_0037	Erucic acid	Erucic acid	C08316	HMDB02068	337.312	15.3126	N.D.	N.D.	N.D.	5.23228e-06	7.01601e-06	8.26878e-06	5.95456e-06	6.85064e-06	4.18246e-06	8.86763e-06	N.D.	1.32209e-05	N.D.	N.D.	8.03891e-06	6.97245e-06	8.00848e-06	8.13468e-06	N.D.	N.D.	6.62462e-06	1.64774e-06	8.87509e-06	2.47512e-06	0.746429	0.19526
P_0010	Sphingosine	Sphingosine	C00319	HMDB00252	300.29	10.4777	N.D.	N.D.	N.D.	5.39623e-06	6.62925e-06	6.5296e-06	6.36678e-06	6.59957e-06	6.66857e-06	5.71843e-06	1.63916e-05	1.3958e-05	N.D.	6.28023e-06	6.04067e-06	6.18667e-06	9.99729e-06	9.91844e-06	6.46502e-06	7.01198e-06	6.27263e-06	5.06779e-07	9.13888e-06	3.79688e-06	0.686368	0.204318
C_0107	Cystine	Cystine	C00491,C01420	HMDB00192	241.03	11.8235	0.0104047	0.00917295	0.0108736	0.0118816	0.00540758	0.00930743	0.00895297	0.00764046	0.0081464	0.00655933	0.00930044	0.00977194	0.00830884	0.00646631	0.00561582	0.00572519	0.00473027	0.00873901	0.00729045	0.00990136	0.0088347	0.00197428	0.00758496	0.00187886	1.16476	0.21111
C_0040	Pipecolic acid	Pipecolic acid	C00408	HMDB00070,HMDB00716,HMDB05960	130.086	10.9771	0.00181048	0.001034	0.000831767	0.000667887	0.00105	0.00080143	0.000584114	0.000923384	0.00099354	0.00150706	0.000652154	0.00122058	0.00115717	0.000743685	0.000575499	0.00040941	0.000834216	0.000509023	0.000847536	0.00102094	0.00102037	0.000375708	0.000797022	0.000272698	1.28022	0.21111
C_0009	β-Ala	b-Ala	C00099	HMDB00056	90.0549	7.6747	0.00113572	0.000601045	0.00129516	0.00120369	0.00202579	0.000849791	0.00070647	0.00116489	0.00102158	0.000598999	0.000887741	0.00077631	0.00103751	0.00066837	0.00120601	0.000652144	0.000517084	0.00051476	0.0010895	0.00094642	0.00106031	0.000424164	0.000829584	0.00024189	1.27813	0.21111
C_0015	N,N-Dimethylglycine	DMG	C01026	HMDB00092	104.071	11.752	0.00162229	0.00176653	0.00221839	0.00290534	0.00134982	0.00156721	0.00139188	0.00207165	0.0017808	0.000975744	0.000943917	0.00241345	0.00302558	0.00172962	0.00124178	0.001271	0.00138081	0.00144119	0.0011494	0.00114352	0.00176497	0.000536888	0.00157403	0.000654532	1.12131	0.21111
C_0106	Ser-Glu	Ser-Glu	No ID	No ID	235.091	11.6112	N.D.	6.2745e-05	8.45002e-05	N.D.	7.70938e-05	8.69438e-05	5.87238e-05	N.D.	N.D.	7.21907e-05	N.D.	7.08389e-05	5.89143e-05	N.D.	N.D.	N.D.	6.02342e-05	N.D.	N.D.	6.5462e-05	7.36996e-05	1.1403e-05	6.38624e-05	5.44296e-06	1.15404	0.233051
C_0017	3-Aminobutyric acid	3-Aminobutyric acid	No ID	No ID	104.071	8.35078	0.000175828	0.00022368	0.000221516	0.000215486	0.000197648	0.000196201	0.000191789	0.000149175	N.D.	0.000206295	0.000171568	0.000254637	0.000175575	0.000231684	0.000151099	0.000157661	0.000173725	0.000186239	0.000193896	0.000178093	0.000197513	2.37233e-05	0.000187418	3.23037e-05	1.05387	0.23513
C_0083	Citrulline	Citrulline	C00327	HMDB00904	176.102	11.8968	0.00999809	0.010146	0.00981382	0.0113215	0.00715914	0.00223085	0.00836046	0.00541133	0.00904653	0.00670337	0.0100449	0.00899891	0.00741353	0.00664317	0.0060397	0.00603189	0.00607162	0.00710037	0.00664772	0.0074642	0.00801911	0.00271854	0.0072456	0.0013347	1.10676	0.23984
C_0026	Pro	Pro	C00148,C00763,C16435	HMDB00162,HMDB03411	116.07	11.5996	0.0784281	0.064692	0.0768643	0.0859179	0.0684157	0.0686166	0.0826252	0.0862618	0.0730553	0.0635981	0.0664847	0.0805462	0.0887826	0.0727169	0.0606567	0.0649061	0.0513353	0.05629	0.0655164	0.079268	0.0748475	0.00845451	0.0686503	0.0116481	1.09027	0.23984
N_0045	Etiocholan-3α-ol-17-one sulfate	Etiocholan-3a-ol-17-one sulfate	No ID	No ID	369.176	11.3575	0.000258528	0.000818197	0.000972652	0.0002458	0.000567899	0.00101965	0.000223958	0.000734844	0.000596369	0.000334617	0.00116252	0.00163408	0.000702181	0.000194818	0.000590282	0.000394846	0.000403296	0.000901766	0.0013158	0.000873864	0.000577251	0.000303779	0.000817344	0.000453047	0.706253	0.271115
A_0011	Succinic acid	Succinic acid	C00042	HMDB00254	117.019	21.3945	N.D.	N.D.	N.D.	N.D.	N.D.	N.D.	0.000945934	N.D.	0.000944248	N.D.	N.D.	0.00137148	N.D.	N.D.	N.D.	0.000753047	0.000833891	0.000835334	0.000773435	N.D.	0.000945091	1.192e-06	0.000913437	0.000258628	1.03465	0.285714
P_0061	1,2-Dipalmitoyl-glycero-3-phosphoethanolamine	1,2-Dipalmitoyl-glycero-3-phosphoethanolamine	No ID	HMDB08923	692.531	16.2959	9.55044e-06	4.1545e-06	N.D.	8.09689e-06	3.23674e-06	6.36305e-06	N.D.	5.59158e-06	N.D.	8.66569e-06	7.80272e-06	9.19101e-06	9.14652e-06	2.43223e-06	2.84833e-06	N.D.	3.12146e-06	3.76159e-06	4.61586e-06	4.2986e-06	6.5227e-06	2.36418e-06	5.24648e-06	2.71551e-06	1.24325	0.288431
P_0050	AC(18:0)	AC(18:0)	No ID	No ID	428.374	11.0502	N.D.	1.0372e-05	N.D.	N.D.	N.D.	N.D.	N.D.	N.D.	N.D.	7.4059e-06	N.D.	N.D.	N.D.	N.D.	N.D.	6.55081e-06	N.D.	9.74031e-06	N.D.	6.36966e-06	8.88894e-06	2.09735e-06	7.5536e-06	1.89592e-06	1.17678	0.3
A_0062	AMP	AMP	C00020	HMDB00045	346.054	9.26833	N.D.	N.D.	N.D.	0.000180455	N.D.	N.D.	0.000196383	N.D.	N.D.	N.D.	0.000199488	0.000229787	N.D.	N.D.	N.D.	N.D.	N.D.	N.D.	N.D.	0.00019036	0.000188419	1.12629e-05	0.000206545	2.06389e-05	0.912244	0.3
P_0024	Cortisone	Cortisone	C00762	HMDB02802	361.201	7.7867	N.D.	2.38507e-05	2.27261e-05	4.93964e-06	1.08949e-05	1.41749e-05	1.71254e-05	1.38786e-05	8.43139e-06	1.12143e-05	1.78249e-05	1.54122e-05	1.84791e-05	1.27158e-05	1.57907e-05	1.7147e-05	1.5593e-05	1.95959e-05	1.17033e-05	1.19426e-05	1.41373e-05	6.25825e-06	1.56204e-05	2.75977e-06	0.905053	0.304557
C_0100	Kynurenine	Kynurenine	C00328,C01718	HMDB00684	209.091	10.5678	0.000540824	0.000533736	0.000587514	0.000711447	0.000414019	0.000399604	0.000323159	0.000420443	0.000621909	0.000438157	0.000412841	0.000493867	0.000500522	0.000451439	0.000361646	0.000439617	0.000485723	0.000371506	0.000471226	0.000408465	0.000499081	0.000119687	0.000439685	4.98029e-05	1.13509	0.304953
A_0049	Ascorbate 2-sulfate	Ascorbate 2-sulfate	C02812	No ID	254.982	14.4139	0.000354368	0.000309048	0.000390513	0.000529706	0.000344947	0.00030577	0.000453755	0.000635176	0.00026004	N.D.	0.000630274	0.000418752	0.000369521	N.D.	0.00041209	N.D.	0.000449884	0.000414569	0.000364515	0.000383642	0.000398147	0.0001209	0.000430406	8.55938e-05	0.925051	0.310634
C_0099	Carboxymethyllysine	Carboxymethyllysine	No ID	No ID	205.117	9.76678	N.D.	N.D.	N.D.	5.55315e-05	N.D.	N.D.	4.67648e-05	N.D.	3.3088e-05	N.D.	4.43135e-05	N.D.	N.D.	N.D.	3.88192e-05	2.61998e-05	N.D.	N.D.	N.D.	N.D.	4.51281e-05	1.13109e-05	3.64442e-05	9.28748e-06	1.23828	0.318182
N_0018	Stearidonic acid	Stearidonic acid	C16300	HMDB06547	275.202	12.8646	N.D.	N.D.	N.D.	N.D.	N.D.	1.67727e-05	6.51665e-06	N.D.	N.D.	5.81094e-06	N.D.	1.34447e-05	N.D.	N.D.	5.79498e-06	4.53251e-06	N.D.	N.D.	N.D.	N.D.	9.70011e-06	6.13523e-06	7.92405e-06	4.82248e-06	1.22414	0.318182
C_0039	N-Methylproline	N-Methylproline	No ID	No ID	130.086	13.5445	N.D.	N.D.	0.000286249	N.D.	0.000211118	0.000340574	N.D.	0.00897454	0.000929708	N.D.	0.000411174	0.003213	0.0013839	N.D.	0.000293233	N.D.	0.00132948	0.000483867	0.00136027	N.D.	0.00214844	0.00382656	0.0012107	0.00100706	1.77454	0.323928
C_0058	Urocanic acid	Urocanic acid	C00785	HMDB00301	139.049	8.71528	N.D.	7.3486e-05	N.D.	0.000160357	0.00010395	N.D.	N.D.	N.D.	8.00602e-05	N.D.	N.D.	N.D.	N.D.	8.76103e-05	N.D.	0.000158586	0.000178136	N.D.	N.D.	N.D.	0.000104463	3.94948e-05	0.000141444	4.76352e-05	0.738549	0.333333
N_0043	Dehydroisoandrosterone 3-sulfate	Dehydroisoandrosterone 3-sulfate	C04555	HMDB01032	367.161	10.7858	0.000461611	0.00158966	0.00403694	0.000694634	0.00180212	0.00218838	0.000880583	0.00147459	0.000750197	0.00197961	0.00144219	0.00245564	0.00180739	0.000847009	0.00190012	0.0017486	0.00112829	0.00296393	0.00209248	0.00179103	0.00158583	0.00104557	0.00181767	0.000611667	0.872454	0.341325
C_0120	XC0120	XC0120	No ID	No ID	298.051	10.0598	0.00409972	0.00277009	0.00301579	0.00206141	0.00192192	0.00314989	0.00227282	0.00179233	0.00259763	0.00243535	0.0033693	0.00300559	0.0027164	0.00207751	0.00201764	0.00205653	0.00150987	0.00235958	0.00182607	0.00224015	0.0026117	0.000690276	0.00231786	0.000563325	1.12677	0.341325
C_0113	Glycerophosphocholine	GPCho	C00670	HMDB00086	258.109	25.6444	0.00025178	0.000274252	0.000252567	0.000336107	N.D.	0.000485925	0.000368675	0.000406589	0.000391736	0.000336389	0.00042941	0.000496602	N.D.	0.000343155	0.000248669	N.D.	0.000341996	0.000337789	0.000355416	0.000516074	0.000344891	7.80945e-05	0.000383639	9.01453e-05	0.898999	0.357129
A_0003	Pyruvic acid	Pyruvic acid	C00022	HMDB00243	87.0095	12.9899	N.D.	N.D.	0.00603105	N.D.	N.D.	N.D.	0.0105041	0.00417478	0.00364928	0.00649739	0.00480766	N.D.	N.D.	0.00291592	N.D.	N.D.	N.D.	0.00427373	0.00492461	N.D.	0.00617132	0.00270396	0.00423048	0.000921029	1.45877	0.372414
P_0008	Testosterone	Testosterone	C00535	HMDB00234	289.217	9.46447	8.44381e-06	1.49587e-05	3.02383e-05	9.26542e-06	1.9757e-05	8.55831e-06	1.3057e-05	1.63144e-05	9.99393e-06	8.18964e-06	2.61998e-05	3.10344e-05	1.86752e-05	1.47103e-05	1.25747e-05	7.75135e-06	1.29968e-05	1.98935e-05	1.27353e-05	1.16729e-05	1.38776e-05	6.96459e-06	1.68244e-05	7.19124e-06	0.824851	0.380155
A_0026	Uric acid	Uric acid	C00366	HMDB00289	167.021	8.91592	0.0371603	0.0310723	0.0351208	0.043874	0.0329649	0.0175286	0.0317153	0.0303758	0.0313305	0.0181207	0.0390743	0.0435897	0.0355059	0.0234659	0.0331849	0.0399593	0.038532	0.0316028	0.0266818	0.0205964	0.0309263	0.00797806	0.0332193	0.00760501	0.930975	0.380155
P_0013	Dehydroisoandrosterone	Dehydroisoandrosterone	C01227	HMDB00077	306.243	10.7666	N.D.	N.D.	N.D.	N.D.	N.D.	4.67747e-06	N.D.	N.D.	N.D.	4.68698e-06	N.D.	N.D.	N.D.	N.D.	4.12802e-06	4.34887e-06	N.D.	7.12921e-06	4.06975e-06	N.D.	4.68223e-06	6.72317e-09	4.91896e-06	1.47839e-06	0.951873	0.4
A_0024	Perillic acid	Perillic acid	C11924	HMDB04586	165.093	8.12033	0.000709269	N.D.	0.00144839	N.D.	N.D.	0.00152063	N.D.	0.000904482	N.D.	N.D.	0.000852406	N.D.	N.D.	N.D.	0.00110295	0.000905899	0.000671612	N.D.	N.D.	N.D.	0.00114569	0.000400356	0.000883216	0.000177503	1.29718	0.418605
N_0016	FA(17:0)	FA(17:0)	No ID	No ID	269.25	14.2998	1.43165e-05	1.02548e-05	2.45809e-05	9.95978e-06	1.65552e-05	2.29403e-05	N.D.	8.47891e-06	1.00401e-05	1.19157e-05	N.D.	3.55559e-05	1.55096e-05	9.39007e-06	2.00821e-05	1.55891e-05	1.4857e-05	1.41947e-05	1.43787e-05	1.12842e-05	1.4338e-05	5.89853e-06	1.67602e-05	7.64387e-06	0.855481	0.421195
A_0037	Citric acid	Citric acid	C00158	HMDB00094	191.02	26.9304	0.0228818	0.013783	0.0170251	0.0185197	0.0160539	0.019417	0.0172945	0.0145313	0.0193071	0.0195609	0.017508	0.0202653	0.0169483	0.0138523	0.0189597	0.0143763	0.0215157	0.0136039	0.0167052	0.0147308	0.0178374	0.00268826	0.0168465	0.00275844	1.05882	0.421408
A_0005	2-Hydroxybutyric acid	2-HBA	C05984	HMDB00008	103.041	9.7862	0.00949452	0.0034843	0.00500683	0.0031377	0.00323489	0.00589347	0.00484128	0.00285239	0.00278658	0.00942026	0.00330395	0.00691138	0.00288545	0.00310708	0.00530515	0.00338753	0.00400343	0.0017543	0.00292685	0.00415774	0.00501522	0.00255937	0.00377429	0.00144487	1.32879	0.421408
C_0073	N6-Methyllysine	N6-Methyllysine	C02728	HMDB02038	161.128	7.4027	0.000929033	0.000725103	0.00267677	0.000902287	0.000933259	0.00317398	0.00117867	0.000522872	0.00078771	0.00115823	0.000756271	0.00605267	0.0012483	0.00125104	0.00290074	0.000669251	0.00105935	0.00102175	0.000650075	0.00390046	0.00129879	0.000886271	0.00195099	0.00179292	0.665709	0.421408
N_0008	Pentadecanoic acid	Pentadecanoic acid	No ID	HMDB00826	241.218	13.7184	N.D.	N.D.	N.D.	4.7052e-06	6.824e-06	1.02733e-05	4.68482e-06	N.D.	5.10823e-06	6.07692e-06	N.D.	1.88886e-05	N.D.	N.D.	6.20573e-06	5.89248e-06	5.78076e-06	N.D.	N.D.	N.D.	6.27875e-06	2.12986e-06	9.19188e-06	6.46696e-06	0.683075	0.432203
P_0039	AC(16:2)	AC(16:2)	No ID	No ID	396.311	10.0279	2.79163e-05	N.D.	1.69544e-05	9.38211e-06	4.06179e-06	1.13857e-05	4.86198e-06	5.46989e-06	5.03068e-06	7.7639e-06	1.59477e-05	1.54532e-05	N.D.	N.D.	3.05827e-05	5.98752e-06	9.47555e-06	8.92932e-06	4.61185e-06	N.D.	1.03141e-05	7.76732e-06	1.29983e-05	8.87306e-06	0.793497	0.450693
A_0006	3-Hydroxybutyric acid	3-HBA	C01089,C03197	HMDB00011,HMDB00357,HMDB00442	103.041	9.54779	0.00358093	0.00217335	0.00721085	0.00287451	0.00309241	0.00586936	0.00362333	0.00209705	0.00257886	0.00386804	0.00308128	0.014175	0.00198777	0.00147559	0.0129914	0.00287291	0.00591222	0.00134077	0.0023813	0.00240117	0.00369687	0.00164276	0.00486195	0.00477712	0.760368	0.465053
C_0116	1-Methyladenosine	1-Methyladenosine	C02494	HMDB03331	282.119	10.6207	7.18609e-05	5.66585e-05	5.24309e-05	6.93138e-05	5.29491e-05	4.85392e-05	4.17671e-05	4.71032e-05	4.92262e-05	3.75993e-05	4.83331e-05	6.63716e-05	5.19882e-05	4.69015e-05	5.35288e-05	3.62174e-05	4.86846e-05	4.40441e-05	5.32696e-05	4.67202e-05	5.27448e-05	1.08894e-05	4.96059e-05	7.77368e-06	1.06328	0.465053
C_0050	Asp	Asp	C00049,C00402,C16433	HMDB00191,HMDB06483	134.044	12.4971	0.00093846	0.000599166	0.000734626	0.00113055	0.00116191	0.000864548	0.001005	0.000574981	0.000816109	0.000709457	0.00111048	0.000889999	0.000592982	0.000740498	0.000668196	0.00084294	0.000706047	0.000608232	0.000625116	0.00112397	0.000853481	0.000205671	0.000790847	0.000197321	1.0792	0.465053
C_0087	Tyr	Tyr	C00082,C01536,C06420	HMDB00158	182.08	12.2459	0.0296583	0.0229087	0.015644	0.0109502	0.0151034	0.0154993	0.0167563	0.012078	0.0175978	0.0169082	0.0137823	0.0202221	0.0172869	0.0138533	0.0145805	0.0158207	0.012249	0.0127046	0.0122972	0.0190229	0.0173104	0.00540702	0.015182	0.00283122	1.1402	0.465053
C_0124	Cysteine glutathione disulfide	Cysteine glutathione disulfide	C05526	HMDB00656	427.094	12.5906	8.2889e-05	0.000113317	0.000136761	7.34384e-05	6.48944e-05	8.02763e-05	6.88086e-05	6.60517e-05	9.51166e-05	5.63154e-05	0.000261665	0.000268495	0.000140944	9.23459e-05	8.66034e-05	6.54995e-05	8.60603e-05	4.85456e-05	8.0368e-05	6.18751e-05	8.37869e-05	2.4894e-05	0.00011924	8.06983e-05	0.702673	0.465053
C_0062	γ-Butyrobetaine	Actinine	C01181	HMDB01161	146.117	8.50899	0.00177455	0.00117327	0.00144456	0.00160106	0.00120139	0.000628431	0.000880232	0.0010621	0.00110687	0.000840136	0.00133695	0.00140511	0.00103851	0.0011107	0.00135928	0.000872376	0.000743503	0.000859081	0.00100171	0.000895575	0.00117126	0.000354238	0.00106228	0.000234409	1.10259	0.465053
A_0043	Lauric acid	Lauric acid	C02679	HMDB00638	199.171	7.62729	0.00233745	0.00228081	0.00273613	0.00250639	0.00320547	0.0036413	0.0031647	0.00290175	0.00220444	0.00281746	0.0023917	0.00281472	0.00232543	0.00243036	0.00353408	0.00260084	0.00437458	0.002173	0.00223833	0.00233885	0.00277959	0.0004643	0.00272219	0.000702956	1.02109	0.465053
C_0027	Guanidoacetic acid	Guanidoacetic acid	C00581	HMDB00128	118.061	8.66521	0.00114977	0.00128909	0.00203318	0.00101486	0.00115319	0.000772359	0.00117689	0.000607426	0.00109596	0.000732435	0.000925094	0.00101235	0.000927692	0.00100151	0.000955684	0.00128872	0.000885066	0.00120393	0.000899237	0.000953325	0.00110252	0.000395823	0.00100526	0.000134648	1.09675	0.465053
N_0024	Ricinoleic acid	Ricinoleic acid	C08365	No ID	297.245	11.9774	N.D.	1.28185e-05	3.34922e-05	1.3104e-05	2.47209e-05	2.37139e-05	1.47487e-05	1.264e-05	8.42922e-06	1.93247e-05	2.32624e-05	3.58755e-05	2.35655e-05	N.D.	3.4604e-05	2.01784e-05	2.54659e-05	1.83127e-05	7.84855e-06	7.59561e-06	1.81102e-05	7.91512e-06	2.18565e-05	9.94941e-06	0.828598	0.472094
C_0049	Thiaproline	Thiaproline	No ID	No ID	134.027	15.401	N.D.	0.000228872	0.000215153	N.D.	0.000190532	0.000200913	0.000172245	N.D.	N.D.	0.000217408	N.D.	0.000201394	0.00020353	N.D.	N.D.	N.D.	N.D.	N.D.	N.D.	0.000145541	0.000204187	2.06004e-05	0.000183488	3.28807e-05	1.11281	0.477778
P_0052	α-Tocopherol	a-Tocopherol	C02477	HMDB01893	431.389	15.8039	8.25881e-05	1.16236e-05	N.D.	0.000403209	0.000222768	0.00028061	0.000326293	0.000624434	0.000410923	0.000438302	3.18633e-05	2.62417e-05	1.33049e-05	0.000445207	0.000220143	0.000254602	0.000261106	0.000365027	0.000413721	0.000334265	0.000311195	0.000188306	0.000236548	0.000162667	1.31557	0.479229
A_0040	Glucuronic acid	Glucuronic acid	C00191	HMDB00127	193.036	8.0736	0.000457061	N.D.	N.D.	0.000428096	0.000160937	N.D.	0.000235416	0.000156112	N.D.	N.D.	0.000201105	0.000229787	N.D.	N.D.	N.D.	N.D.	N.D.	N.D.	0.000158103	N.D.	0.000287524	0.000145355	0.000196332	3.60796e-05	1.46448	0.5
N_0001	FA(12:0)	FA(12:0)	No ID	No ID	199.171	12.4582	N.D.	N.D.	N.D.	5.64989e-06	1.68827e-05	1.71706e-05	1.05588e-05	6.58589e-06	N.D.	6.65608e-06	N.D.	2.76564e-05	N.D.	N.D.	1.27413e-05	7.36191e-06	4.04737e-05	N.D.	5.49275e-06	N.D.	1.0584e-05	5.26908e-06	1.87452e-05	1.49398e-05	0.564624	0.502793
C_0038	XC0016	XC0016	No ID	No ID	129.065	9.2678	0.00331592	0.0044438	0.00774331	0.00585113	0.00244523	0.00158668	0.00768773	0.00318693	0.00351607	0.00295598	0.0070934	0.00781781	0.00578879	0.00304924	0.00333436	0.00294108	0.00173324	0.00660635	0.0046893	0.00665973	0.00427328	0.00213914	0.00497133	0.00210446	0.859584	0.510976
C_0066	Glu	Glu	C00025,C00217,C00302	HMDB00148,HMDB03339	148.061	11.7758	0.0123272	0.00551261	0.00925659	0.0117159	0.017535	0.0159288	0.0196997	0.00609544	0.00892951	0.00828798	0.010472	0.0118542	0.00868252	0.00742857	0.00819556	0.0117244	0.00711638	0.00914741	0.00837374	0.0173623	0.0115289	0.00484204	0.0100357	0.00305717	1.14879	0.510976
C_0025	Creatinine	Creatinine	C00791	HMDB00562	114.066	7.62078	0.0305105	0.0209207	0.0269142	0.0513497	0.020006	0.021	0.0206613	0.0219293	0.0258516	0.0205113	0.0282288	0.0237318	0.0236625	0.0208157	0.0230855	0.0210105	0.0193951	0.0226993	0.019767	0.0203492	0.0259654	0.00957845	0.0222745	0.00263212	1.1657	0.510976
C_0036	Taurine	Taurine	C00245	HMDB00251	126.021	26.2088	0.00443794	0.00408944	0.00394148	0.00412513	0.00557685	0.00332715	0.00389621	0.00368826	0.00521131	0.0021704	0.0100367	0.0096794	0.00293203	0.00424336	0.0042407	0.00307824	0.00415143	0.00417342	0.00293874	0.00456279	0.00404642	0.000946288	0.00500368	0.00262947	0.808687	0.510976
C_0098	Trp	Trp	C00078,C00525,C00806	HMDB00929	205.096	11.8484	0.0167593	0.0216376	0.0184201	0.0116796	0.0157419	0.0160829	0.0152798	0.0136362	0.0189959	0.0199374	0.0199592	0.0166119	0.0154703	0.0176703	0.0139838	0.0145457	0.0139776	0.0148611	0.0116837	0.0207201	0.0168171	0.00299749	0.0159484	0.00281998	1.05447	0.510976
N_0022	Stearic acid	Stearic acid	C01530	HMDB00827	283.266	14.7517	0.000387886	0.000251157	0.00073704	0.000539671	0.000619676	0.000940372	0.000577156	0.000299297	0.000305358	0.000559229	0.000748361	0.00128372	0.000545903	0.000366526	0.0010647	0.000518325	0.000664214	0.000396843	0.000308531	0.000323082	0.000521684	0.000216905	0.000622021	0.000328587	0.838693	0.510976
P_0019	AC(12:1)	AC(12:1)	No ID	No ID	342.264	8.91876	0.000146948	1.84364e-05	8.42985e-05	4.76495e-05	2.06994e-05	4.28638e-05	1.72078e-05	1.88516e-05	2.2183e-05	3.70333e-05	4.88272e-05	7.46699e-05	2.60165e-05	2.01738e-05	0.000209489	2.59339e-05	4.15006e-05	4.55519e-05	2.08487e-05	1.88969e-05	4.56171e-05	4.12067e-05	5.31909e-05	5.76369e-05	0.857612	0.510976
N_0042	Nervonic acid	Nervonic acid	C08323	HMDB02368	365.344	15.6422	N.D.	N.D.	N.D.	N.D.	4.8475e-06	N.D.	8.14469e-06	4.68183e-06	N.D.	N.D.	N.D.	N.D.	N.D.	N.D.	5.40042e-06	N.D.	5.51695e-06	N.D.	5.86239e-06	5.75717e-06	5.89134e-06	1.95322e-06	5.63423e-06	2.12596e-07	1.04563	0.512821
C_0088	Phosphorylcholine	Phosphorylcholine	C00588	HMDB01565	184.072	24.0508	0.000210513	0.000197902	0.000174091	N.D.	0.000340229	N.D.	N.D.	N.D.	0.000161383	0.000152904	0.000418135	0.000468886	N.D.	N.D.	N.D.	0.000176849	N.D.	N.D.	0.000149611	N.D.	0.00020617	6.9183e-05	0.00030337	0.00016352	0.6796	0.555085
C_0082	Guanidinosuccinic acid	Guanidinosuccinic acid	C03139	HMDB03157	176.066	10.7983	4.45573e-05	8.22577e-05	5.12431e-05	0.000274338	8.70906e-05	6.0185e-05	5.70281e-05	0.000101804	0.000102149	5.57306e-05	0.000104901	0.000109495	4.13068e-05	6.78479e-05	5.28325e-05	3.47533e-05	8.50979e-05	4.86339e-05	6.7104e-05	6.08887e-05	9.16383e-05	6.75167e-05	6.72861e-05	2.54845e-05	1.36192	0.559129
P_0001	Indole-3-carboxaldehyde	Indole-3-carboxaldehyde	C11002	HMDB00872	146.06	6.47901	1.73511e-05	1.2912e-05	2.28974e-05	7.48641e-06	8.83516e-06	1.22525e-05	1.2603e-05	1.10615e-05	1.66209e-05	1.56226e-05	2.21888e-05	1.49719e-05	2.06664e-05	1.11064e-05	6.02887e-06	9.5588e-06	4.23486e-06	1.19679e-05	1.23438e-05	1.3464e-05	1.37643e-05	4.51254e-06	1.26532e-05	5.66134e-06	1.08781	0.559129
C_0035	Nicotinamide	Nicotinamide	C00153	HMDB01406	123.055	7.74601	0.000105301	9.19246e-05	0.000108849	8.61141e-05	0.000126908	0.000112547	0.000102454	8.80392e-05	0.000117386	6.77623e-05	0.00026745	0.000285908	8.6035e-05	0.000121671	9.33054e-05	0.00010688	0.000128088	0.000110949	8.60729e-05	6.71659e-05	0.000100729	1.74204e-05	0.000135352	7.67688e-05	0.744195	0.559129
A_0018	Threonic acid	Threonic acid	C01620	HMDB00943	135.031	9.23177	0.00242258	0.00385342	0.00290377	0.00367851	0.00263613	0.0034243	0.0030287	0.00512701	0.0023419	0.0025222	0.00342256	0.0037128	0.00295426	0.00137133	0.00330177	0.0023217	0.00309027	0.00255195	0.00268824	0.00279455	0.00319385	0.00085987	0.00282094	0.00065998	1.13219	0.559129
N_0028	cis-8,11,14-Eicosatrienoic acid	cis-8,11,14-Eicosatrienoic acid	C03242	HMDB02925	305.25	13.9268	3.83124e-05	1.24637e-05	5.76548e-05	1.98973e-05	2.00428e-05	8.17097e-05	3.12889e-05	1.71343e-05	2.19905e-05	4.18263e-05	4.09055e-05	6.73618e-05	4.5945e-05	1.93508e-05	5.47893e-05	3.43359e-05	3.50237e-05	2.57028e-05	2.36516e-05	1.7464e-05	3.42321e-05	2.16246e-05	3.6453e-05	1.61263e-05	0.939073	0.559129
P_0018	Stearoyl ethanolamide	Stearoyl ethanolamide	No ID	No ID	328.321	13.8941	N.D.	N.D.	N.D.	6.09634e-06	5.44649e-06	4.232e-06	5.22562e-06	4.14958e-06	5.4808e-06	5.41461e-06	N.D.	1.1572e-05	N.D.	4.77572e-06	5.68487e-06	6.42753e-06	4.5791e-06	4.97913e-06	N.D.	5.24766e-06	5.14935e-06	7.08543e-07	6.18086e-06	2.45717e-06	0.833112	0.593225
P_0054	AC(20:0)	AC(20:0)	No ID	No ID	456.402	12.3921	N.D.	N.D.	1.02313e-05	5.55688e-06	5.94075e-06	5.11893e-06	4.73741e-06	N.D.	4.9811e-06	5.3043e-06	N.D.	N.D.	N.D.	N.D.	5.82444e-06	3.91835e-06	6.18018e-06	7.63005e-06	5.07564e-06	6.72788e-06	5.98152e-06	1.91457e-06	5.89276e-06	1.29374e-06	1.01506	0.594039
A_0020	Octanoic acid	Octanoic acid	C06423	HMDB00482	143.107	8.33103	0.00023997	N.D.	N.D.	N.D.	N.D.	0.000528796	0.000396426	0.000352458	0.000276453	0.000465888	0.000270117	0.00039439	N.D.	0.000214158	0.000372699	0.000453244	0.000377045	N.D.	0.000396233	N.D.	0.000376665	0.000110281	0.000353984	8.23987e-05	1.06407	0.594039
P_0064	Thyroxine	Thyroxin	C01829	HMDB00248	777.692	9.14516	N.D.	N.D.	N.D.	3.83875e-06	5.24263e-06	N.D.	N.D.	N.D.	N.D.	N.D.	N.D.	N.D.	N.D.	N.D.	4.66466e-06	N.D.	4.39981e-06	5.38777e-06	N.D.	N.D.	4.54069e-06	9.92694e-07	4.81741e-06	5.11385e-07	0.942557	0.6
P_0060	Trilaurin	Trilaurin	No ID	HMDB11188	656.582	17.1029	9.60055e-06	N.D.	7.86846e-06	N.D.	N.D.	N.D.	N.D.	N.D.	N.D.	5.5133e-06	N.D.	N.D.	6.72287e-06	N.D.	N.D.	N.D.	N.D.	N.D.	N.D.	1.1992e-05	7.66077e-06	2.05153e-06	9.35744e-06	3.72585e-06	0.818682	0.6
N_0015	Heptadecanoic acid	Heptadecanoic acid	No ID	HMDB02259	269.25	14.4311	1.68394e-05	1.07667e-05	3.32456e-05	1.73207e-05	2.06053e-05	4.3177e-05	1.86206e-05	1.18016e-05	1.25419e-05	2.12467e-05	2.38464e-05	5.82052e-05	1.9565e-05	1.19425e-05	3.82076e-05	2.13573e-05	2.30267e-05	1.62091e-05	1.51845e-05	9.62893e-06	2.06166e-05	1.02084e-05	2.37173e-05	1.44875e-05	0.869261	0.609474
P_0017	Oleoyl ethanolamine	Oleoyl ethanolamine	No ID	No ID	326.306	13.3001	1.99611e-05	1.87707e-05	2.69557e-05	1.35641e-05	1.227e-05	1.18753e-05	1.371e-05	1.2177e-05	1.36088e-05	9.93129e-06	2.53816e-05	3.83206e-05	2.66853e-05	1.36838e-05	1.88434e-05	1.70712e-05	1.6588e-05	1.04843e-05	8.38846e-06	7.3599e-06	1.52824e-05	5.13713e-06	1.82807e-05	9.58204e-06	0.835987	0.609474
N_0012	Palmitic acid	Palmitic acid	C00249	HMDB00220	255.235	14.0835	0.00117595	0.000410743	0.00224757	0.00099598	0.00112771	0.00204531	0.000992737	0.000628898	0.000564381	0.00119677	0.00151825	0.00294016	0.00119942	0.000548617	0.00199162	0.00118677	0.00131698	0.000721936	0.000534771	0.000636679	0.0011386	0.000597937	0.00125952	0.000756251	0.903999	0.609474
N_0035	FA(22:4)	FA(22:4)	No ID	No ID	331.265	14.1633	4.71357e-05	1.03031e-05	7.55963e-05	3.57198e-05	1.75423e-05	0.000137576	3.2908e-05	1.33748e-05	1.56333e-05	4.71503e-05	4.66376e-05	8.16801e-05	3.61876e-05	1.94504e-05	7.57455e-05	3.58201e-05	6.2485e-05	2.00957e-05	2.26807e-05	1.08569e-05	4.32939e-05	3.87859e-05	4.1164e-05	2.48346e-05	1.05174	0.609474
C_0021	Diethanolamine	Diethanolamine	C06772	HMDB04437	106.086	8.01341	0.000235238	0.000337445	0.000223298	0.0003182	0.000142666	0.00103479	0.00034913	0.000653009	0.000209617	0.00260313	0.000298626	0.00021352	0.000192264	0.000796507	0.00103585	0.000346068	0.000431023	0.000771522	0.000309135	0.000893153	0.000610652	0.00074915	0.000528767	0.000312209	1.15486	0.609474
C_0084	Serotonin	Serotonin	C00780	HMDB00259	177.102	9.26823	6.94596e-05	4.93188e-05	7.31317e-05	7.26336e-05	9.1496e-05	N.D.	2.99866e-05	N.D.	N.D.	N.D.	0.000162058	0.000226922	6.70923e-05	7.34943e-05	9.80925e-05	4.91631e-05	6.89766e-05	N.D.	2.71696e-05	N.D.	6.43377e-05	2.15199e-05	9.6621e-05	6.60185e-05	0.665877	0.628529
P_0011	Sphinganine	Sphinganine	C00836	HMDB00269	302.305	10.6648	N.D.	N.D.	N.D.	5.63129e-06	5.05993e-06	5.47611e-06	4.57669e-06	N.D.	5.03464e-06	N.D.	N.D.	N.D.	N.D.	N.D.	4.40519e-06	5.8358e-06	5.07753e-06	4.90578e-06	N.D.	4.98621e-06	5.15573e-06	4.1471e-07	5.0421e-06	5.14436e-07	1.02254	0.638158
N_0023	FA(19:1)	FA(19:1)	No ID	No ID	295.262	14.505	1.22618e-05	N.D.	1.82805e-05	6.94934e-06	9.97737e-06	2.00499e-05	9.75706e-06	N.D.	4.10899e-06	8.00961e-06	1.65487e-05	2.6346e-05	9.11419e-06	6.95592e-06	1.83602e-05	1.21639e-05	1.21854e-05	8.23588e-06	7.94712e-06	N.D.	1.11743e-05	5.49912e-06	1.30953e-05	6.33029e-06	0.85331	0.647032
N_0050	Deoxycholic acid	Deoxycholic acid	C04483	HMDB00626	391.286	11.44	0.000186663	1.119e-05	3.42539e-05	N.D.	0.000214503	0.000103802	1.01019e-05	6.10402e-05	8.62557e-05	5.92827e-05	9.62248e-05	5.50571e-05	N.D.	0.000113577	2.46104e-05	1.60248e-05	0.000152389	0.000109057	0.00012429	N.D.	8.52324e-05	7.27403e-05	8.64039e-05	4.91233e-05	0.986442	0.647032
P_0034	Campesterol	Campesterol	C01789	HMDB02869	383.367	15.7657	N.D.	1.11181e-05	1.2558e-05	3.83029e-06	N.D.	5.18315e-06	N.D.	7.17353e-06	N.D.	N.D.	1.4953e-05	N.D.	1.23797e-05	N.D.	N.D.	5.14923e-06	N.D.	N.D.	N.D.	5.39177e-06	7.97261e-06	3.75826e-06	9.46843e-06	4.96087e-06	0.84202	0.655172
C_0111	Uridine	Uridine	C00299	HMDB00296	245.077	26.2862	0.000825866	0.000906088	0.000956651	0.00125338	0.000714516	0.00116574	0.00114529	0.000681611	0.00106305	0.000845818	0.000861074	0.00105894	0.000854926	0.00117445	0.000920869	0.000806414	0.000989814	0.000832601	0.000711474	0.000870466	0.000955802	0.000195758	0.000908103	0.000134036	1.05253	0.661777
C_0051	S-Methylcysteine	S-Methylcysteine	No ID	HMDB02108	136.041	12.4975	0.000713184	0.00131818	0.00105965	0.00147299	0.00139048	0.000700084	0.000895493	0.00171949	0.000790234	0.0010349	0.00113205	0.00113652	0.0012367	0.00195948	0.00106413	0.00142049	0.000817934	0.000796854	0.000770306	0.00124414	0.00110947	0.000350743	0.00115786	0.000354528	0.958205	0.661777
N_0021	Oleic acid	Oleic acid	C00712	HMDB00207	282.254	14.1905	0.000618232	0.000171441	0.00202739	0.000628453	0.000475629	0.00115033	0.000607679	0.000376254	0.000246997	0.000710603	0.000961649	0.00181444	0.000634686	0.000292773	0.00159913	0.000685049	0.000971396	0.000393038	0.000245446	0.000259631	0.000701301	0.000540055	0.000785724	0.000556191	0.892554	0.661777
P_0029	AC(14:2)	AC(14:2)	No ID	No ID	368.28	9.326	8.1519e-05	1.66792e-05	9.68474e-05	6.62565e-05	1.9105e-05	4.85907e-05	1.91506e-05	2.64409e-05	2.71125e-05	4.00716e-05	8.11344e-05	8.24068e-05	3.08236e-05	1.92662e-05	0.000232647	2.82459e-05	4.98341e-05	5.14594e-05	1.9128e-05	1.57553e-05	4.41773e-05	2.84981e-05	6.10701e-05	6.50364e-05	0.723387	0.661777
N_0053	Pregnenolone sulfate	Pregnenolone sulfate	C18044	HMDB00774	395.191	11.7944	1.14616e-05	4.00476e-05	0.000116362	3.05706e-05	6.33202e-05	6.04531e-05	4.23045e-05	5.41719e-05	2.4e-05	7.12778e-05	3.28569e-05	4.7035e-05	3.97594e-05	3.03346e-05	5.33587e-05	4.67188e-05	2.00243e-05	0.000114047	7.33698e-05	2.6243e-05	5.13969e-05	2.95112e-05	4.83747e-05	2.76907e-05	1.06247	0.661777
C_0012	Glycerol	Glycerol	C00116	HMDB00131	93.0544	26.204	0.140486	0.131514	0.107368	0.20085	0.12518	0.127321	0.109059	0.158364	0.153405	0.102519	0.149164	0.12388	0.0991644	0.188797	0.132132	0.120805	0.104907	0.128285	0.131987	0.125621	0.135606	0.0296391	0.130474	0.0248444	1.03934	0.661777
N_0030	cis-11,14-Eicosadienoic acid	cis-11,14-Eicosadienoic acid	C16525	HMDB05060	307.265	14.3435	3.19142e-05	1.07788e-05	6.14016e-05	2.41686e-05	1.71334e-05	6.68448e-05	3.19473e-05	1.63356e-05	1.52457e-05	2.42734e-05	4.25594e-05	6.79691e-05	2.75068e-05	1.79916e-05	6.30224e-05	2.6374e-05	4.18576e-05	1.97994e-05	1.46794e-05	1.06855e-05	3.00043e-05	1.9314e-05	3.32445e-05	2.00016e-05	0.902535	0.661777
C_0080	N5-Ethylglutamine	N5-Ethylglutamine	C01047	No ID	175.107	12.4006	0.000708381	N.D.	N.D.	N.D.	N.D.	0.000593316	N.D.	N.D.	0.000321233	0.000357611	N.D.	0.000681494	N.D.	N.D.	N.D.	N.D.	N.D.	N.D.	0.000114027	N.D.	0.000495135	0.00018643	0.00039776	0.00040126	1.24481	0.666667
P_0007	4-Androsten-3,17-dione	4-Androsten-3,17-dione	C00280	HMDB00053	287.202	9.35605	N.D.	N.D.	9.79386e-06	4.40526e-06	N.D.	6.51555e-06	9.36634e-06	N.D.	N.D.	N.D.	N.D.	N.D.	N.D.	N.D.	N.D.	N.D.	N.D.	8.52068e-06	5.99319e-06	N.D.	7.52025e-06	2.53574e-06	7.25694e-06	1.7872e-06	1.03628	0.666667
A_0019	Ethanolamine phosphate	EAP	C00346	HMDB00224	140.013	7.99269	N.D.	0.000279011	0.000333365	N.D.	0.00045743	0.000229054	0.000289696	N.D.	0.000251834	N.D.	0.000876129	0.000995523	0.000271407	N.D.	0.000341388	N.D.	0.000402753	N.D.	0.000202508	0.000206913	0.000306731	8.18847e-05	0.000470946	0.000327205	0.651309	0.691161
A_0017	Malic acid	Malic acid	C00149,C00497,C00711	HMDB00156,HMDB00744	133.015	21.8087	0.000855592	0.00083503	N.D.	0.000654636	0.000824296	0.00162201	0.00138139	0.000632494	0.000814997	0.000633608	0.000675563	0.000834211	0.000963303	N.D.	0.000836805	0.000694031	0.000653402	0.000594749	0.000780754	0.000991723	0.000917117	0.000348617	0.000780505	0.000138399	1.17503	0.704051
A_0023	Pelargonic acid	Pelargonic acid	C01601	HMDB00847	157.124	8.1101	0.000354901	N.D.	0.000321935	0.000312604	0.000310914	0.000553455	0.000412893	0.000483356	0.000386213	0.000533442	0.000303006	N.D.	0.000443425	0.000371582	0.000488347	0.000346425	0.000337413	0.000634503	0.000511394	0.000437683	0.000407746	9.47511e-05	0.00043042	0.000104395	0.947322	0.704051
N_0026	cis-5,8,11,14,17-Eicosapentaenoic acid	EPA	C06428	HMDB01999	301.218	13.2052	0.000191607	1.6277e-05	5.39345e-05	2.55776e-05	4.03138e-05	0.000206583	3.16472e-05	4.55033e-05	3.26368e-05	7.31183e-05	5.47598e-05	0.000160319	6.36944e-05	2.96892e-05	5.49349e-05	5.25902e-05	3.73666e-05	2.04403e-05	1.94723e-05	2.93118e-05	7.17199e-05	6.90325e-05	5.22578e-05	4.10505e-05	1.37242	0.715703
P_0040	AC(16:1)	AC(16:1)	No ID	No ID	398.327	10.4784	0.000109648	2.90897e-05	7.96946e-05	3.59084e-05	2.33322e-05	4.58577e-05	2.57243e-05	2.18755e-05	2.50562e-05	3.52588e-05	4.38429e-05	7.03688e-05	4.24642e-05	2.07264e-05	9.04626e-05	2.27685e-05	3.53401e-05	3.89152e-05	2.11318e-05	2.15774e-05	4.31446e-05	2.89706e-05	4.07598e-05	2.3263e-05	1.05851	0.715703
N_0027	Arachidonic acid	Arachidonic acid	C00219	HMDB01043	303.234	13.6344	0.000361885	8.28968e-05	0.000322097	0.000143364	0.000185251	0.000829667	0.000179306	0.000122261	0.000151344	0.000256059	0.000303505	0.000400447	0.000276391	0.000142312	0.000284053	0.000229282	0.000259506	0.00017545	0.000180618	8.55733e-05	0.000263413	0.000217691	0.000233714	9.08142e-05	1.12708	0.715703
N_0020	Linoleic acid	Linoleic acid	C01595	HMDB00673	279.235	13.6986	0.00124687	0.000710655	0.00441709	0.00148527	0.00123789	0.00303073	0.00150262	0.00122575	0.000708317	0.00150905	0.00301365	0.00447504	0.0015263	0.000782038	0.00352953	0.00194034	0.00241157	0.0011319	0.000699302	0.000555005	0.00170742	0.00114893	0.00200647	0.00132943	0.85096	0.715703
P_0051	Hecogenin	Hecogenin	C08902	No ID	431.316	11.5727	9.34122e-05	0.000200346	0.000114154	0.00011083	0.000110759	0.000139564	9.23876e-05	0.000102123	0.00010129	9.88582e-05	0.000156889	0.000143984	0.000328133	6.1205e-05	8.30597e-05	0.000198245	9.42499e-05	0.000115459	4.59398e-05	0.000118773	0.000116372	3.24829e-05	0.000134594	8.18124e-05	0.864619	0.715703
C_0105	Butyrylcarnitine	Butyrylcarnitine	C02862	HMDB02013	232.153	10.1735	0.000227767	N.D.	0.000130059	N.D.	N.D.	0.000120815	N.D.	7.34703e-05	N.D.	0.000110041	0.000128235	0.000139672	0.000100722	0.000116935	9.39147e-05	9.97133e-05	0.000176612	7.5025e-05	9.21344e-05	0.000161324	0.00013243	5.74613e-05	0.000118429	3.26853e-05	1.11823	0.72858
C_0007	Piperidine	Piperidine	C01746	No ID	86.0965	7.26522	9.58738e-05	8.19892e-05	0.000146179	9.29549e-05	N.D.	7.0764e-05	3.04328e-05	0.000363687	0.000172923	N.D.	5.80389e-05	0.000101472	0.000354654	N.D.	N.D.	N.D.	6.9137e-05	N.D.	N.D.	N.D.	0.00013185	0.000103476	0.000145826	0.000140433	0.904165	0.751402
N_0013	FA(17:1)	FA(17:1)	No ID	No ID	267.234	13.8442	2.88496e-05	N.D.	4.18311e-05	1.18106e-05	1.71244e-05	3.77986e-05	1.65626e-05	1.02197e-05	9.44498e-06	1.44104e-05	2.17116e-05	5.58454e-05	1.77129e-05	1.10813e-05	3.99032e-05	2.29026e-05	2.34057e-05	1.47369e-05	1.11802e-05	9.38474e-06	2.08947e-05	1.21961e-05	2.27864e-05	1.46412e-05	0.916978	0.753361
C_0022	Hypotaurine	Hypotaurine	C00519	HMDB00965	110.027	20.6893	0.000262897	0.000267897	0.000320354	0.000340131	0.000396821	N.D.	0.000277019	N.D.	0.000210609	0.000212896	0.000739408	0.000874044	0.000289314	0.000287238	0.000310641	N.D.	0.000241578	N.D.	0.000187692	0.00023109	0.000286078	6.36529e-05	0.000395126	0.0002595	0.724018	0.765286
C_0053	Hypoxanthine	Hypoxanthine	C00262	HMDB00157	137.045	12.0206	0.000185077	0.00012003	0.000495039	0.000879149	0.000460021	0.000873349	0.00111745	0.000450206	0.00062227	0.000401477	0.000615977	0.00033979	0.000209455	0.000251174	0.000512048	0.000486083	0.000537376	0.000720329	0.000443557	0.000668789	0.000560407	0.000316264	0.000478458	0.000170869	1.17128	0.771009
C_0093	11-Aminoundecanoic acid	11-Aminoundecanoic acid	C19325	No ID	202.18	10.2796	0.000175027	0.000121104	0.000151099	7.91727e-05	7.01469e-05	0.000110858	9.73672e-05	0.000122272	0.000114861	9.09904e-05	0.000154313	0.000152892	0.000154212	0.000107008	6.7629e-05	8.80005e-05	8.92685e-05	9.60321e-05	0.000105398	0.000109582	0.00011329	3.19153e-05	0.000112434	3.09718e-05	1.00762	0.771009
A_0046	XA0027	XA0027	No ID	No ID	227.202	7.40533	0.00200862	0.0012422	0.00152332	0.00127651	0.00194509	0.0015568	0.00103376	0.00143397	0.0011094	0.00120024	0.00151557	0.0020503	0.00141055	0.000869921	0.00215842	0.000989702	0.0016485	0.00110018	0.00105353	0.00136417	0.00143299	0.000332705	0.00141608	0.000438593	1.01194	0.771009
N_0058	Glycochenodeoxycholic acid	Glycochenodeoxycholic acid	C05466	HMDB00637	448.308	10.544	6.38458e-05	0.000463916	0.00017348	9.0901e-05	0.00013915	6.0264e-05	7.42652e-05	0.000220017	5.77426e-05	0.000291242	0.000119924	0.000135965	7.9195e-05	7.48508e-05	0.00018775	0.000148196	8.37718e-05	4.56178e-05	6.06174e-05	0.000323693	0.000163482	0.000131428	0.000125958	8.22264e-05	1.29791	0.771009
N_0019	Linolenic acid	Linolenic acid	C06427	HMDB01388	277.218	13.2572	0.000115549	6.54185e-05	0.000428499	0.000121837	0.000122062	0.00036551	0.000159309	0.000121258	6.18626e-05	0.000208608	0.000232962	0.000387615	0.000159348	6.44377e-05	0.000436082	0.000236827	0.000197614	9.19103e-05	0.000100957	5.08377e-05	0.000176991	0.000124165	0.000195859	0.00013207	0.903666	0.771009
N_0011	Palmitoleic acid	Palmitoleic acid	C08362	HMDB03229	253.218	13.4765	0.000282758	5.18664e-05	0.000436526	8.6358e-05	8.88069e-05	0.000317084	0.000173397	9.93818e-05	6.48273e-05	0.000122272	0.000162704	0.000458104	0.000163928	7.52243e-05	0.000380593	0.000169137	0.000245474	9.77559e-05	5.04722e-05	9.58033e-05	0.000172328	0.00012962	0.000189919	0.000134646	0.907372	0.771009
A_0004	Lactic acid	Lactic acid	C00186,C00256,C01432	HMDB00190,HMDB01311	89.0249	10.8685	0.173588	0.144136	0.323982	0.231474	0.293971	0.469055	0.455369	0.24569	0.276354	0.309475	0.259835	0.315456	0.144564	0.191953	0.249146	0.33087	0.235308	0.242391	0.310678	0.321812	0.292309	0.106096	0.260201	0.0609917	1.1234	0.771009
A_0012	2-Hydroxyvaleric acid	2-Hydroxyvaleric acid	No ID	HMDB01863	117.056	9.23569	0.00292274	0.00177085	0.00122488	0.000752915	0.00134345	0.00129761	0.00152716	0.00190446	0.000997076	0.00303817	0.00093274	0.000974454	0.00155135	0.00159417	0.00162614	0.00524949	0.00203626	0.000698005	0.00216611	0.00234664	0.00167793	0.000764744	0.00191754	0.00129237	0.875045	0.771009
N_0062	Taurochenodeoxycholic acid	Taurochenodeoxycholic acid	C05465	HMDB00951	498.29	11.8383	1.07557e-05	7.44842e-05	2.81428e-05	N.D.	2.10232e-05	6.77415e-06	6.29271e-06	2.37467e-05	2.70326e-05	1.86855e-05	N.D.	2.47533e-05	N.D.	7.21531e-06	2.71984e-05	1.3206e-05	1.2533e-05	7.76119e-06	7.00825e-06	6.57636e-05	2.41042e-05	2.06088e-05	2.06799e-05	1.98169e-05	1.16559	0.78315
C_0071	Imidazolelactic acid	Imidazolelactic acid	C05568	No ID	157.061	9.34315	0.000227856	0.000119672	0.000150421	0.000229772	7.98895e-05	N.D.	6.92548e-05	N.D.	0.000107468	0.000134522	N.D.	0.000102384	0.000156131	N.D.	N.D.	9.87886e-05	0.000155278	8.8353e-05	N.D.	N.D.	0.000139857	6.09517e-05	0.000120187	3.28314e-05	1.16366	0.788244
N_0048	Ursodeoxycholic acid	Ursodeoxycholic acid	C07880	HMDB00946	391.286	10.4111	9.45229e-06	1.0029e-05	N.D.	7.35398e-05	1.4931e-05	1.07569e-05	1.44307e-05	2.2659e-05	N.D.	1.2068e-05	N.D.	N.D.	N.D.	N.D.	N.D.	2.15026e-05	1.88246e-05	1.66452e-05	6.25913e-06	6.59538e-06	2.09833e-05	2.16517e-05	1.39654e-05	7.09413e-06	1.50252	0.788244
N_0054	Cholic acid	Cholic acid	C00695	HMDB00619	407.281	10.412	1.13218e-05	1.20445e-05	N.D.	2.32706e-05	4.97332e-05	1.74981e-05	1.11903e-05	1.09985e-05	N.D.	4.52391e-05	N.D.	N.D.	N.D.	N.D.	6.15716e-06	1.56227e-05	0.000178915	N.D.	1.55862e-05	3.36531e-05	2.2662e-05	1.594e-05	4.99868e-05	7.27573e-05	0.45336	0.788244
P_0022	Ethyl arachidonate	Ethyl arachidonate	No ID	No ID	350.306	14.1484	3.08729e-05	N.D.	3.73357e-05	1.60061e-05	7.97357e-06	5.05713e-05	1.29224e-05	N.D.	6.85497e-06	2.03948e-05	2.7355e-05	4.51358e-05	2.02742e-05	8.30709e-06	3.2e-05	1.72703e-05	2.48785e-05	8.56888e-06	8.79604e-06	5.16737e-06	2.28665e-05	1.54515e-05	1.97753e-05	1.27961e-05	1.15631	0.799268
A_0039	Quinic acid	Quinic acid	C00296	HMDB03072	191.057	8.21414	N.D.	0.000341755	0.000541639	0.000407551	N.D.	N.D.	0.00123502	N.D.	N.D.	N.D.	0.00061356	0.000413484	N.D.	N.D.	0.000499457	N.D.	N.D.	0.000440899	N.D.	N.D.	0.000631491	0.000410859	0.00049185	8.87098e-05	1.28391	0.802326
N_0032	Arachidic acid	Arachidic acid	C06425	HMDB02212	311.296	15.3066	N.D.	N.D.	N.D.	5.59718e-06	7.13798e-06	6.58293e-06	5.52012e-06	7.35589e-06	N.D.	6.96712e-06	N.D.	N.D.	N.D.	N.D.	9.7163e-06	N.D.	7.1333e-06	N.D.	N.D.	4.74755e-06	6.52687e-06	7.91905e-07	7.19905e-06	2.48503e-06	0.906629	0.811111
A_0033	Hippuric acid	Hippuric acid	C01586	HMDB00714	178.051	8.41739	N.D.	N.D.	0.000292091	0.000376458	N.D.	N.D.	N.D.	N.D.	0.000738575	0.00052063	0.000671789	N.D.	N.D.	0.000377204	0.000416635	N.D.	0.000388292	0.000379979	N.D.	N.D.	0.000481939	0.000195386	0.00044678	0.000126749	1.07869	0.813793
P_0053	AC(20:1)	AC(20:1)	No ID	No ID	454.39	11.7971	2.20616e-05	1.52971e-05	2.19911e-05	1.01989e-05	6.77926e-06	1.13756e-05	8.93037e-06	7.64406e-06	9.19283e-06	1.07073e-05	1.73596e-05	2.23554e-05	1.08612e-05	8.15583e-06	1.31094e-05	7.3891e-06	1.01353e-05	1.17416e-05	7.70582e-06	6.35937e-06	1.24178e-05	5.56798e-06	1.15173e-05	5.01105e-06	1.07819	0.827443
P_0009	Palmitoylethanolamide	Palmitoylethanolamide	No ID	HMDB02100	300.289	13.1315	2.61123e-05	2.20038e-05	2.6852e-05	1.52857e-05	1.82954e-05	1.59407e-05	1.902e-05	1.47973e-05	1.99185e-05	1.4417e-05	3.16762e-05	4.23759e-05	3.2659e-05	1.40065e-05	1.84129e-05	1.91271e-05	1.78234e-05	1.49311e-05	1.06432e-05	1.37584e-05	1.92643e-05	4.51817e-06	2.15414e-05	1.03797e-05	0.894292	0.827443
N_0033	cis-4,7,10,13,16,19-Docosahexaenoic acid	DHA	C06429	HMDB02183	327.235	13.5368	0.0017921	0.000227887	0.000655508	0.000374608	0.000424014	0.00178735	0.000524176	0.000602612	0.000373883	0.000998168	0.000872099	0.00185295	0.000735107	0.000458246	0.000981775	0.000632992	0.000574397	0.000380272	0.000281106	0.000386087	0.000776031	0.000573467	0.000715503	0.000458509	1.0846	0.827443
N_0002	FA(14:3)	FA(14:3)	No ID	No ID	221.156	11.8198	5.79123e-05	1.30079e-05	2.23311e-05	1.9502e-05	1.61373e-05	3.46335e-05	3.0261e-05	4.03471e-05	3.8601e-05	2.38422e-05	3.44715e-05	1.51066e-05	2.06871e-05	3.30531e-05	2.52154e-05	3.03908e-05	3.42909e-05	1.89656e-05	3.72664e-05	2.40618e-05	2.96575e-05	1.36151e-05	2.73509e-05	7.59357e-06	1.08433	0.827443
A_0031	XA0013	XA0013	No ID	No ID	172.992	10.8824	0.00376237	0.00063545	0.000969616	0.0153737	0.000887171	0.00170694	0.000862379	0.00306537	0.000498538	0.000247503	0.00160992	0.00114301	0.0012672	0.00063174	0.00178421	0.00206498	0.00267306	0.000701102	0.000781242	0.00097371	0.0028009	0.00456496	0.00136302	0.00066398	2.05493	0.827443
N_0006	Myristic acid	Myristic acid	C06424	HMDB00806	227.203	13.3189	4.99381e-05	2.02475e-05	6.92563e-05	2.95205e-05	5.8353e-05	0.000112519	4.49671e-05	2.49249e-05	2.42517e-05	4.94863e-05	4.28734e-05	0.000162433	3.82267e-05	1.76886e-05	7.01852e-05	4.9304e-05	6.25561e-05	2.37486e-05	2.66875e-05	2.74146e-05	4.83464e-05	2.77764e-05	5.21118e-05	4.23456e-05	0.927744	0.827443
N_0031	cis-11-Eicosenoic acid	cis-11-Eicosenoic acid	C16526	HMDB02231	309.281	14.7963	5.30097e-05	1.77121e-05	0.000119893	4.23407e-05	3.41223e-05	7.69774e-05	5.0373e-05	2.68819e-05	1.64507e-05	3.86194e-05	6.33924e-05	0.000138729	4.03068e-05	2.14924e-05	0.000102618	4.34831e-05	6.22086e-05	2.44426e-05	1.93195e-05	1.66587e-05	4.7638e-05	3.11074e-05	5.32651e-05	4.01644e-05	0.894356	0.827443
C_0061	Stachydrine	Stachydrine	C10172	HMDB04827	144.101	12.4109	0.000481859	0.000579743	0.00223739	0.0024625	0.00197826	0.00732346	0.000971709	0.0459631	0.00978294	0.00284761	0.0028494	0.0141557	0.00351375	0.000433498	0.00199936	0.000486777	0.0105243	0.00310604	0.0120675	0.000184011	0.00746285	0.0138628	0.00493203	0.00525028	1.51314	0.827443
C_0003	Ethanolamine	Ethanolamine	C00189	HMDB00149	62.0607	6.59592	0.00167815	0.00138934	0.00151591	0.00110007	0.00143022	0.00119054	0.00128853	0.00119251	0.00141602	0.00119491	0.00107999	0.00144714	0.00173405	0.00131461	0.00115553	0.00125882	0.00122329	0.00132318	0.000992013	0.001782	0.00133962	0.000178575	0.00133106	0.000259313	1.00643	0.827443
C_0060	XC0029	XC0029	No ID	No ID	144.101	13.2698	N.D.	N.D.	0.000218207	0.00021448	N.D.	7.95651e-05	0.000125033	N.D.	N.D.	N.D.	0.000127254	0.000321465	N.D.	0.000100816	0.000106448	N.D.	8.65415e-05	N.D.	N.D.	0.000192709	0.000159322	6.84271e-05	0.000155872	8.93057e-05	1.02213	0.851695
C_0076	5-Hydroxylysine	5-Hydroxylysine	C16741	HMDB00450	163.107	7.46572	6.1811e-05	N.D.	N.D.	N.D.	0.000129958	4.40053e-05	N.D.	4.44218e-05	3.48911e-05	4.85449e-05	N.D.	N.D.	4.54792e-05	4.76301e-05	N.D.	4.91631e-05	N.D.	4.34263e-05	4.52114e-05	N.D.	6.06054e-05	3.50868e-05	4.6182e-05	2.23686e-06	1.31232	0.86406
P_0002	N-Methylphenylethanolamine	N-Methylphenylethanolamine	C03711	HMDB01387	152.107	0.902759	N.D.	N.D.	N.D.	N.D.	8.95209e-05	9.23294e-05	N.D.	9.42335e-05	0.000105289	8.5312e-05	N.D.	N.D.	N.D.	N.D.	8.56879e-05	0.000102712	8.95417e-05	9.03682e-05	0.000115575	9.10261e-05	9.3337e-05	7.47728e-06	9.58185e-05	1.12476e-05	0.974103	0.86406
C_0064	Gln	Gln	C00064,C00303,C00819	HMDB00641,HMDB03423	147.076	11.5379	0.112853	0.138626	0.11033	0.103147	0.112875	0.0900236	0.102421	0.107708	0.120354	0.097144	0.130041	0.129685	0.108583	0.108491	0.0903308	0.106331	0.08959	0.122699	0.0958019	0.122327	0.109548	0.0133961	0.110388	0.0153609	0.992392	0.884618
N_0034	FA(22:5)	FA(22:5)	No ID	No ID	329.25	13.7581	0.000120196	1.60352e-05	7.96777e-05	3.20627e-05	2.53127e-05	0.000249369	4.16774e-05	3.03546e-05	2.36731e-05	8.06581e-05	6.34415e-05	0.000141776	5.94475e-05	2.92908e-05	9.8288e-05	5.90448e-05	5.23723e-05	2.75581e-05	2.88388e-05	2.52287e-05	6.99017e-05	7.13119e-05	5.85287e-05	3.70862e-05	1.19431	0.884618
N_0060	Cholesterol sulfate	Cholesterol sulfate	C18043	HMDB00653	465.306	16.2189	0.000112592	0.000199916	0.000222615	0.00020622	0.000211666	0.000212755	0.000231816	0.000260503	0.000169931	0.000297668	0.00014673	0.000331498	0.000212391	0.000153995	0.000243871	0.000157777	0.00020719	0.000263955	0.000209274	0.000269169	0.000212568	4.947e-05	0.000219585	5.89572e-05	0.968045	0.884618
P_0030	Cholesterol	Cholesterol	C00187	HMDB00067	369.357	15.6179	0.0030761	0.00783164	0.00966747	0.00229187	0.00177044	0.00268021	0.00402132	0.00343442	0.00303668	0.00261374	0.0126511	0.00622809	0.00910208	0.00386699	0.00266903	0.00248102	0.00150462	0.0030604	0.00169663	0.00301045	0.00404239	0.00259139	0.00462704	0.0036423	0.873644	0.884618
C_0004	Gly	Gly	C00037	HMDB00123	76.0393	8.75926	0.0246003	0.0396381	0.0359084	0.0492123	0.0341432	0.0285603	0.0298417	0.037587	0.0322891	0.0277237	0.0424503	0.0287929	0.0330357	0.0370168	0.0331842	0.0275706	0.0329336	0.0407972	0.0329427	0.0288062	0.0339504	0.00712789	0.033753	0.0050042	1.00585	0.884618
C_0046	Alloisoleucine	Alloisoleucine	No ID	HMDB00557	132.101	11.1933	0.00191997	0.00138675	0.00143243	0.00212378	0.00113175	0.00223147	0.00228585	0.00196734	0.00183309	0.00214709	0.0016795	0.00219783	0.00301723	0.001381	0.00172006	0.00268795	0.00150995	0.00144595	0.00167247	0.00220544	0.00184595	0.000397539	0.00195174	0.00055625	0.945799	0.884618
P_0037	5α-Cholestan-3-one	5a-Cholestan-3-one	C03238	HMDB00871	387.37	15.6182	1.1058e-05	2.58851e-05	4.07311e-05	7.9616e-06	6.32731e-06	9.97098e-06	1.46904e-05	1.10899e-05	1.01169e-05	8.86114e-06	5.21643e-05	2.50846e-05	3.97338e-05	1.33047e-05	8.66098e-06	8.59533e-06	4.89645e-06	1.04004e-05	6.31243e-06	1.0588e-05	1.46692e-05	1.06562e-05	1.79741e-05	1.60154e-05	0.816132	0.884618
C_0042	Hydroxyproline	Hydroxyproline	C01157	HMDB00725	132.065	13.0512	0.00393171	0.00200444	0.00288607	0.00431566	0.00513945	0.00125562	0.00292182	0.00262973	0.00274783	0.00161276	0.00219009	0.00261238	0.00317462	0.00382516	0.00347789	0.00290178	0.00251115	0.00334709	0.00258247	0.00177635	0.00294451	0.00121672	0.0028399	0.00062631	1.03684	0.884618
C_0118	Octanoylcarnitine	Octanoylcarnitine	C02838	HMDB00791	288.215	11.1244	0.00012878	N.D.	0.000175194	0.000107844	5.18477e-05	0.000170154	3.60553e-05	3.8344e-05	7.28476e-05	0.000186994	0.000137842	0.000145051	6.21688e-05	9.26192e-05	0.00014579	N.D.	0.000106352	7.74965e-05	6.01868e-05	6.14267e-05	0.000107562	6.06888e-05	9.87704e-05	3.64866e-05	1.08901	0.899675
A_0030	Decanoic acid	Decanoic acid	C01571	HMDB00511	171.139	7.92685	N.D.	0.000346427	0.00050989	0.000349806	0.00118136	0.00109705	0.00043058	0.000402886	0.000380058	0.000645838	0.000315406	0.000886226	N.D.	N.D.	0.000493902	0.000667473	0.000492194	N.D.	0.000407944	N.D.	0.000593765	0.000323599	0.000543858	0.00020412	1.09177	0.911493
N_0059	Glycocholic acid	Glycocholic acid	C01921	HMDB00138	464.302	9.75409	1.5819e-05	7.76283e-05	3.41834e-05	N.D.	1.71492e-05	1.05481e-05	1.04266e-05	2.30561e-05	4.59942e-06	3.01208e-05	N.D.	N.D.	N.D.	1.22185e-05	2.09643e-05	1.96837e-05	1.90926e-05	6.76123e-06	N.D.	8.66111e-05	2.48368e-05	2.19863e-05	2.75552e-05	2.94354e-05	0.901345	0.911493
N_0047	FA(25:0)	FA(25:0)	No ID	No ID	381.375	16.1485	N.D.	N.D.	2.05743e-05	4.07879e-06	9.6408e-06	1.05261e-05	9.26439e-06	1.00719e-05	4.29451e-06	1.20166e-05	N.D.	N.D.	N.D.	7.4664e-06	5.57645e-06	6.85035e-06	5.5672e-06	1.69247e-05	1.1742e-05	1.05963e-05	1.00584e-05	5.13283e-06	9.24621e-06	4.1417e-06	1.08784	0.91411
N_0049	Chenodeoxycholic acid	Chenodeoxycholic acid	C02528	HMDB00518	391.286	11.2902	3.42554e-05	2.54314e-05	N.D.	8.69945e-05	N.D.	2.5158e-05	6.86308e-05	4.37603e-05	N.D.	3.1189e-05	3.2214e-05	1.14578e-05	5.73674e-05	8.90448e-06	7.28217e-06	0.000101526	0.000112047	N.D.	6.2266e-05	N.D.	4.50599e-05	2.38268e-05	4.91331e-05	4.14367e-05	0.917098	0.91411
P_0047	γ-Tocopherol	g-Tocopherol	C02483	No ID	417.37	14.9293	8.79876e-06	1.00377e-05	1.26076e-05	N.D.	7.37738e-06	5.73698e-06	5.26982e-06	N.D.	4.80264e-06	3.48911e-06	N.D.	N.D.	1.45067e-05	4.73337e-06	N.D.	6.77081e-06	5.99909e-06	6.95527e-06	6.76217e-06	5.02738e-06	7.26499e-06	3.05268e-06	7.25069e-06	3.31794e-06	1.00197	0.91411
P_0042	N-Hexanoylsphingosine	N-Hexanoylsphingosine	No ID	No ID	398.371	14.2232	N.D.	N.D.	2.60899e-05	N.D.	9.93138e-06	6.52157e-06	1.0387e-05	6.5225e-06	9.28008e-06	7.04595e-06	1.606e-05	1.53917e-05	1.39636e-05	6.43149e-06	1.3536e-05	5.4432e-06	7.83324e-06	1.10459e-05	9.04099e-06	5.31972e-06	1.08255e-05	6.92468e-06	1.04066e-05	4.14283e-06	1.04025	0.925382
C_0054	1-Methylnicotinamide	1-Methylnicotinamide	C02918	HMDB00699	137.07	7.68978	0.000130292	4.69916e-05	4.19108e-05	6.89114e-05	0.0001203	4.92504e-05	N.D.	N.D.	8.31256e-05	6.01589e-05	0.000145293	7.48504e-05	7.76902e-05	4.9998e-05	5.4051e-05	3.36744e-05	N.D.	9.7356e-05	4.49262e-05	6.1068e-05	7.51177e-05	3.37533e-05	7.09897e-05	3.38633e-05	1.05815	0.926645
A_0044	Mucic acid	Mucic acid	C00879,C01807	HMDB00639	209.031	14.1643	0.000472491	0.000690185	0.000643236	0.000449195	0.000439548	0.000795112	0.000597079	0.00148708	0.000432374	0.000518301	0.000617334	0.0005399	0.000507136	N.D.	0.000538848	0.000303933	0.000539325	0.000652056	0.000571903	0.000645083	0.00065246	0.000317455	0.000546169	0.000104322	1.19461	0.937325
C_0097	O-Acetylcarnitine	ALCAL	C02571	HMDB00201	204.122	9.55559	0.0119077	0.00554385	0.0109821	0.0112597	0.00624418	0.00833736	0.00805908	0.00614514	0.00736897	0.00654479	0.0112861	0.0150105	0.00625952	0.00626049	0.011933	0.00613075	0.00628401	0.00735087	0.00576774	0.00785634	0.0082393	0.00234298	0.00841393	0.0031906	0.979245	0.942196
P_0048	AC(18:2)	AC(18:2)	No ID	No ID	424.343	10.7012	0.000188691	0.000167016	0.000234737	0.000139372	0.000109659	0.000191032	0.000137094	0.000141761	0.000145404	0.000130887	0.000237071	0.000221393	0.000164391	0.000117431	0.000235199	0.000122389	0.000154583	0.000147163	9.46061e-05	7.31255e-05	0.000158565	3.69356e-05	0.000156735	5.82343e-05	1.01168	0.942196
P_0049	AC(18:1)	AC(18:1)	No ID	No ID	426.36	11.1506	0.000559241	0.00025614	0.000683528	0.000330564	0.000285531	0.000342601	0.000259832	0.00020568	0.000278692	0.000340387	0.00037268	0.000559013	0.000406857	0.000259412	0.000594166	0.000254327	0.000338977	0.000334855	0.000215827	0.000184945	0.00035422	0.000149955	0.000352106	0.000137422	1.006	0.942196
P_0026	Cortisol	Cortisol	C00735	HMDB00063	363.217	7.94906	4.61695e-05	0.000101412	0.000125196	4.50774e-05	9.72848e-05	0.000135589	0.000108366	9.3264e-05	2.68389e-05	8.90507e-05	0.000114479	6.11778e-05	5.34712e-05	7.29306e-05	0.000100602	0.000124427	6.37937e-05	9.52321e-05	0.000135213	4.63952e-05	8.68248e-05	3.602e-05	8.67722e-05	3.14623e-05	1.00061	0.942196
C_0013	Cyclohexylamine	Cyclohexylamine	C00571	No ID	100.112	8.05844	0.000145767	0.000155296	0.000126241	N.D.	9.23431e-05	0.00017851	0.000161803	0.000130852	0.000253975	0.000103106	N.D.	0.000153895	0.000144031	N.D.	N.D.	8.36852e-05	N.D.	N.D.	0.000133994	0.000293682	0.000149766	4.77793e-05	0.000161858	7.84956e-05	0.925295	0.949767
N_0039	Tricosanoic acid	Tricosanoic acid	No ID	HMDB01160	353.343	15.7381	N.D.	8.65045e-06	2.04863e-05	3.58414e-06	1.13304e-05	1.4922e-05	1.33938e-05	8.88267e-06	4.7776e-06	6.55527e-06	9.98221e-06	N.D.	1.01132e-05	5.88514e-06	7.75362e-06	6.36825e-06	8.89202e-06	1.87753e-05	1.07662e-05	1.16388e-05	1.0287e-05	5.36317e-06	1.00194e-05	3.81909e-06	1.0267	0.966502
C_0068	Triethanolamine	Triethanolamine	C06771	No ID	150.111	8.67074	N.D.	4.91398e-05	2.79971e-05	N.D.	N.D.	7.22753e-05	4.77465e-05	4.92483e-05	N.D.	8.22172e-05	N.D.	N.D.	5.19047e-05	N.D.	N.D.	4.97796e-05	N.D.	4.35145e-05	N.D.	N.D.	5.47707e-05	1.94324e-05	4.83996e-05	4.36201e-06	1.13164	1
N_0005	FA(14:1)-1	FA(14:1)-1	No ID	No ID	225.187	12.6965	N.D.	N.D.	N.D.	N.D.	N.D.	1.05261e-05	4.79231e-06	N.D.	N.D.	N.D.	N.D.	N.D.	N.D.	N.D.	6.73383e-06	5.39775e-06	N.D.	N.D.	N.D.	N.D.	7.6592e-06	4.0544e-06	6.06579e-06	9.4475e-07	1.26269	1
N_0056	Glycoursodeoxycholic acid	Glycoursodeoxycholic acid	No ID	HMDB00708	448.308	9.63095	1.21639e-05	8.89271e-05	1.11039e-05	4.54708e-05	2.12107e-05	1.74255e-05	2.43691e-05	9.1631e-05	1.44008e-05	4.78453e-05	2.30857e-05	2.93822e-05	2.52397e-05	7.3917e-06	2.93067e-05	4.51251e-05	1.88288e-05	2.82545e-05	N.D.	3.98611e-05	3.74548e-05	3.06566e-05	2.73862e-05	1.10387e-05	1.36765	1
P_0043	Palmitoylcarnitine	Palmitoylcarnitine	C02990	HMDB00222	400.343	10.9826	0.000314087	0.000180018	0.00031711	0.000224978	0.000246238	0.000257155	0.000170704	0.000111775	0.000194136	0.000253608	0.00025372	0.00034656	0.000316327	0.000165989	0.000258829	0.000140751	0.000157821	0.000259457	0.000119743	0.000214162	0.000226981	6.44886e-05	0.000223336	7.64023e-05	1.01632	1
A_0009	2-Oxoisovaleric acid	2-KIV	C00141	HMDB00019	115.041	10.2306	0.0026136	0.0014084	0.00197924	0.000993892	0.00119405	0.00192394	0.00234928	0.00138301	0.00150074	0.00217395	0.00168271	0.00201146	0.00206932	0.00160695	0.00176199	0.00228452	0.0017765	0.00118795	0.00162885	0.00130136	0.00175201	0.000533513	0.00173116	0.000335024	1.01204	1
N_0029	FA(20:3)	FA(20:3)	No ID	No ID	305.25	14.0924	1.77689e-05	N.D.	2.03586e-05	8.29137e-06	6.11472e-06	4.10735e-05	9.68316e-06	N.D.	4.47452e-06	1.31792e-05	1.26225e-05	2.43272e-05	1.28274e-05	5.52613e-06	2.4574e-05	9.99132e-06	1.54789e-05	5.85041e-06	9.0782e-06	N.D.	1.5118e-05	1.18468e-05	1.3364e-05	7.06041e-06	1.13125	1
P_0027	AC(14:3)	AC(14:3)	No ID	No ID	366.264	8.8429	1.93264e-05	N.D.	1.61427e-05	1.07975e-05	N.D.	8.03257e-06	N.D.	5.22855e-06	5.73461e-06	7.66134e-06	N.D.	1.28418e-05	N.D.	N.D.	3.37613e-05	6.28908e-06	7.75256e-06	8.77634e-06	4.1079e-06	N.D.	1.04177e-05	5.39181e-06	1.22548e-05	1.09289e-05	0.850087	1
N_0065	Taurolithocholic acid 3-sulfate	Taurolithocholic acid 3-sulfate	C03642	HMDB02580	562.252	13.5995	1.63397e-05	N.D.	9.49687e-06	N.D.	8.89763e-06	N.D.	N.D.	3.98242e-06	8.55228e-06	N.D.	N.D.	1.29706e-05	N.D.	7.19248e-06	N.D.	N.D.	N.D.	N.D.	N.D.	N.D.	9.45378e-06	4.42932e-06	1.00815e-05	4.08574e-06	0.937733	1
N_0007	FA(15:0)-1 FA(15:0)-2	FA(15:0)-1 FA(15:0)-2	No ID No ID	No ID No ID	241.215	13.5935	N.D.	N.D.	N.D.	N.D.	6.05825e-06	7.84896e-06	N.D.	N.D.	N.D.	N.D.	N.D.	1.21609e-05	N.D.	N.D.	4.57892e-06	N.D.	N.D.	N.D.	N.D.	N.D.	6.95361e-06	1.26622e-06	8.36992e-06	5.36128e-06	0.830785	1
A_0079	ATP	ATP	C00002	HMDB00538	505.987	11.8453	N.D.	N.D.	N.D.	N.D.	0.00040263	N.D.	N.D.	N.D.	N.D.	N.D.	0.00128858	0.0012872	N.D.	0.000287759	0.000443906	N.D.	0.000459524	N.D.	N.D.	N.D.	0.00040263	N.A.	0.000753394	0.000492528	0.534422	NA
C_0085	Alliin	Alliin	C08265	No ID	178.053	15.6271	N.D.	0.000149031	N.D.	N.D.	0.000285925	N.D.	0.000217492	N.D.	N.D.	N.D.	N.D.	N.D.	N.D.	N.D.	N.D.	N.D.	N.D.	N.D.	0.000156529	N.D.	0.000217483	6.84471e-05	0.000156529	N.A.	1.38941	NA
C_0112	Isovalerylcarnitine	Isovalerylcarnitine	No ID	HMDB00688	246.168	10.4139	0.000126112	N.D.	N.D.	9.85886e-05	6.97233e-05	N.D.	7.88041e-05	N.D.	N.D.	N.D.	N.D.	N.D.	N.D.	N.D.	N.D.	N.D.	N.D.	N.D.	N.D.	N.D.	9.33071e-05	2.49707e-05	N.D.	N.A.	1<	NA
C_0032	Homoserine	Homoserine	C00263	HMDB00719	120.066	10.7694	N.D.	N.D.	N.D.	N.D.	N.D.	N.D.	N.D.	N.D.	N.D.	N.D.	N.D.	N.D.	N.D.	N.D.	N.D.	N.D.	N.D.	N.D.	N.D.	N.D.	N.D.	N.A.	N.D.	N.A.	N.A.	NA
N_0036	Leukotriene B4	Leukotriene B4	C02165	HMDB01085	335.224	10.2546	N.D.	N.D.	N.D.	N.D.	N.D.	N.D.	N.D.	N.D.	5.48478e-06	N.D.	N.D.	N.D.	N.D.	N.D.	N.D.	2.50857e-05	N.D.	N.D.	N.D.	N.D.	5.48478e-06	N.A.	2.50857e-05	N.A.	0.218642	NA
P_0014	Etiocholan-3α-ol-17-one	Etiocholan-3a-ol-17-one	C04373	HMDB00490	308.259	9.7303	N.D.	N.D.	N.D.	N.D.	N.D.	5.75504e-06	N.D.	4.38484e-06	N.D.	N.D.	N.D.	N.D.	N.D.	N.D.	N.D.	N.D.	N.D.	N.D.	1.01011e-05	N.D.	5.06994e-06	9.68876e-07	1.01011e-05	N.A.	0.50192	NA
C_0030	allo-Threonine	allo-Threonine	C05519	HMDB04041	120.064	11.6946	N.D.	N.D.	N.D.	N.D.	N.D.	N.D.	N.D.	N.D.	N.D.	N.D.	N.D.	0.000336963	N.D.	N.D.	0.000323087	N.D.	N.D.	N.D.	N.D.	N.D.	N.D.	N.A.	0.000330025	9.81179e-06	<1	NA
N_0061	Taurodeoxycholic acid	Taurodeoxycholic acid	C05463	HMDB00896	498.29	12.1315	1.67625e-05	N.D.	2.55231e-05	N.D.	N.D.	N.D.	N.D.	N.D.	2.54107e-05	N.D.	N.D.	N.D.	N.D.	5.81458e-06	N.D.	N.D.	N.D.	N.D.	N.D.	N.D.	2.25655e-05	5.02579e-06	5.81458e-06	N.A.	3.88084	NA
N_0055	Glycolithocholic acid	Glycolithocholic acid	C15557	No ID	432.313	11.4768	N.D.	N.D.	N.D.	N.D.	N.D.	N.D.	N.D.	N.D.	8.27492e-06	1.18063e-05	N.D.	N.D.	N.D.	N.D.	N.D.	N.D.	N.D.	N.D.	N.D.	N.D.	1.00406e-05	2.49709e-06	N.D.	N.A.	1<	NA
P_0056	1-Palmitoyl-glycero-3-phosphocholine	1-Palmitoyl-glycero-3-phosphocholine	No ID	HMDB10382	496.34	12.5114	N.D.	N.D.	N.D.	N.D.	N.D.	N.D.	N.D.	N.D.	N.D.	N.D.	N.D.	N.D.	N.D.	N.D.	N.D.	N.D.	4.49663e-06	N.D.	N.D.	N.D.	N.D.	N.A.	4.49663e-06	N.A.	<1	NA
N_0038	Behenic acid	Behenic acid	C08281	HMDB00944	339.328	15.7892	N.D.	N.D.	N.D.	5.0478e-06	8.48878e-06	N.D.	N.D.	6.96317e-06	N.D.	5.84526e-06	N.D.	N.D.	N.D.	N.D.	6.31701e-06	N.D.	N.D.	N.D.	N.D.	N.D.	6.58625e-06	1.49193e-06	6.31701e-06	N.A.	1.04262	NA
N_0040	FA(24:5)	FA(24:5)	No ID	No ID	357.281	14.328	N.D.	N.D.	N.D.	N.D.	N.D.	8.15228e-06	N.D.	N.D.	N.D.	4.72554e-06	N.D.	N.D.	N.D.	N.D.	6.80262e-06	N.D.	N.D.	N.D.	N.D.	N.D.	6.43891e-06	2.42307e-06	6.80262e-06	N.A.	0.946534	NA
A_0013	Isethionic acid	Isethionic acid	C05123	HMDB03903	124.992	11.6802	N.D.	N.D.	N.D.	N.D.	N.D.	N.D.	N.D.	N.D.	N.D.	0.000179367	0.000199488	N.D.	0.000243374	N.D.	0.000314118	N.D.	0.000252792	N.D.	N.D.	N.D.	0.000179367	N.A.	0.000252443	4.72242e-05	0.710525	NA
C_0086	Paraxanthine	Paraxanthine	C13747	HMDB01860	181.071	23.4552	0.000638655	N.D.	0.00100535	N.D.	0.000193751	N.D.	0.00150549	N.D.	N.D.	N.D.	N.D.	N.D.	N.D.	N.D.	0.0011617	N.D.	N.D.	N.D.	N.D.	N.D.	0.000835811	0.000556274	0.0011617	N.A.	0.719469	NA
A_0016	N-Acetylalanine	N-Acetylalanine	No ID	HMDB00766	130.052	8.87012	N.D.	N.D.	0.000252087	N.D.	N.D.	N.D.	N.D.	N.D.	0.000229266	N.D.	N.D.	N.D.	N.D.	N.D.	N.D.	N.D.	N.D.	N.D.	N.D.	0.000282863	0.000240677	1.61372e-05	0.000282863	N.A.	0.850861	NA
C_0001	Trimethylamine	Trimethylamine	C00565	HMDB00906	60.081	6.08837	N.D.	N.D.	N.D.	0.000879149	N.D.	N.D.	N.D.	N.D.	N.D.	N.D.	N.D.	N.D.	N.D.	N.D.	N.D.	N.D.	0.000232355	N.D.	N.D.	N.D.	0.000879149	N.A.	0.000232355	N.A.	3.78365	NA
C_0102	Cystathionine	Cystathionine	C00542,C02291	HMDB00099	223.075	10.5589	N.D.	N.D.	9.54445e-05	0.000124845	6.70123e-05	N.D.	N.D.	N.D.	N.D.	N.D.	N.D.	N.D.	N.D.	N.D.	N.D.	N.D.	N.D.	N.D.	N.D.	8.33072e-05	9.57674e-05	2.89179e-05	8.33072e-05	N.A.	1.14957	NA
A_0010	N-Acetylglycine	N-Acetylglycine	No ID	HMDB00532	116.035	9.55868	N.D.	N.D.	N.D.	N.D.	N.D.	N.D.	N.D.	N.D.	N.D.	N.D.	0.000279283	N.D.	N.D.	N.D.	N.D.	N.D.	N.D.	N.D.	N.D.	0.000321811	N.D.	N.A.	0.000300547	3.0072e-05	<1	NA
C_0018	GABA	GABA	C00334	HMDB00112	104.071	8.06335	N.D.	N.D.	N.D.	N.D.	N.D.	8.48991e-05	N.D.	N.D.	N.D.	N.D.	N.D.	N.D.	7.10978e-05	N.D.	N.D.	N.D.	N.D.	N.D.	N.D.	N.D.	8.48991e-05	N.A.	7.10978e-05	N.A.	1.19412	NA
N_0025	Abietic acid	Abietic acid	C06087	No ID	301.218	13.3806	N.D.	N.D.	N.D.	N.D.	N.D.	N.D.	5.17973e-06	N.D.	4.6031e-06	N.D.	N.D.	N.D.	N.D.	4.418e-06	N.D.	N.D.	N.D.	N.D.	N.D.	N.D.	4.89141e-06	4.07739e-07	4.418e-06	N.A.	1.10715	NA
P_0038	Stigmasterol	Stigmasterol	C05442	HMDB00937	395.371	15.6206	N.D.	N.D.	N.D.	N.D.	N.D.	4.82596e-06	5.05887e-06	9.58702e-06	4.14629e-06	N.D.	N.D.	N.D.	N.D.	N.D.	N.D.	4.47974e-06	N.D.	N.D.	N.D.	N.D.	5.90454e-06	2.48533e-06	4.47974e-06	N.A.	1.31805	NA
N_0052	FA(26:2)	FA(26:2)	No ID	No ID	391.359	15.8249	N.D.	N.D.	N.D.	3.16856e-06	N.D.	N.D.	N.D.	6.19095e-06	2.71116e-06	N.D.	N.D.	N.D.	N.D.	N.D.	N.D.	N.D.	N.D.	N.D.	N.D.	N.D.	4.02356e-06	1.8909e-06	N.D.	N.A.	1<	NA
N_0064	Taurocholic acid	Taurocholic acid	C05122	HMDB00036	514.285	10.9922	N.D.	2.62456e-05	1.09366e-05	N.D.	N.D.	N.D.	N.D.	N.D.	4.24124e-06	N.D.	N.D.	N.D.	N.D.	N.D.	N.D.	N.D.	N.D.	N.D.	N.D.	3.08661e-05	1.38078e-05	1.12797e-05	3.08661e-05	N.A.	0.447346	NA
A_0050	Glucose 6-phosphate	G6P	C00668,C01172,C00092	HMDB01401	259.022	9.86266	N.D.	0.000556687	N.D.	N.D.	N.D.	N.D.	N.D.	N.D.	N.D.	N.D.	N.D.	N.D.	0.00072184	N.D.	N.D.	0.000306884	N.D.	N.D.	N.D.	N.D.	0.000556687	N.A.	0.000514362	0.000293418	1.08229	NA
P_0012	11β-Hydroxyandrost-4-ene-3,17-dione	11b-Hydroxyandrost-4-ene-3,17-dione	C05284	HMDB06773	303.195	8.35043	N.D.	N.D.	N.D.	N.D.	N.D.	4.44872e-06	N.D.	N.D.	N.D.	N.D.	N.D.	N.D.	N.D.	N.D.	N.D.	N.D.	N.D.	N.D.	N.D.	N.D.	4.44872e-06	N.A.	N.D.	N.A.	1<	NA
P_0025	18-Hydroxycorticosterone	18-Hydroxycorticosterone	C01124	HMDB00319	363.217	7.51799	N.D.	N.D.	N.D.	N.D.	N.D.	N.D.	N.D.	N.D.	N.D.	N.D.	N.D.	N.D.	N.D.	N.D.	4.52313e-06	N.D.	5.79291e-06	5.47159e-06	N.D.	N.D.	N.D.	N.A.	5.26254e-06	6.60197e-07	<1	NA
P_0057	1-Oleoyl-glycero-3-phosphocholine	1-Oleoyl-glycero-3-phosphocholine	No ID	HMDB10385	522.355	12.6633	N.D.	N.D.	N.D.	N.D.	N.D.	N.D.	N.D.	N.D.	N.D.	N.D.	N.D.	N.D.	N.D.	N.D.	N.D.	N.D.	N.D.	N.D.	N.D.	N.D.	N.D.	N.A.	N.D.	N.A.	N.A.	NA
P_0058	1-Stearoyl-glycero-3-phosphocholine	1-Stearoyl-glycero-3-phosphocholine	No ID	HMDB10384	524.372	13.2616	N.D.	N.D.	N.D.	N.D.	N.D.	N.D.	N.D.	N.D.	N.D.	N.D.	N.D.	N.D.	N.D.	N.D.	N.D.	N.D.	N.D.	N.D.	N.D.	N.D.	N.D.	N.A.	N.D.	N.A.	N.A.	NA
P_0035	20α-Hydroxycholesterol 22-Hydroxycholesterol	20a-Hydroxycholesterol 22-Hydroxycholesterol	C05500 C05502	HMDB06283 HMDB04035	385.344	13.4603	N.D.	N.D.	N.D.	N.D.	N.D.	N.D.	N.D.	N.D.	N.D.	N.D.	N.D.	N.D.	N.D.	N.D.	N.D.	N.D.	N.D.	N.D.	N.D.	N.D.	N.D.	N.A.	N.D.	N.A.	N.A.	NA
N_0009	3-Hydroxytetradecanoic acid	3-Hydroxytetradecanoic acid	No ID	No ID	243.197	12.1076	7.9567e-06	N.D.	N.D.	N.D.	N.D.	1.12646e-05	N.D.	N.D.	N.D.	N.D.	N.D.	N.D.	N.D.	N.D.	6.48293e-06	N.D.	N.D.	N.D.	N.D.	N.D.	9.61066e-06	2.33905e-06	6.48293e-06	N.A.	1.48246	NA
A_0034	4-Pyridoxic acid	4-Pyridoxic acid	C00847	HMDB00017	182.046	8.73526	N.D.	N.D.	N.D.	N.D.	N.D.	N.D.	N.D.	N.D.	0.00266503	N.D.	N.D.	N.D.	N.D.	N.D.	N.D.	N.D.	N.D.	N.D.	N.D.	N.D.	0.00266503	N.A.	N.D.	N.A.	1<	NA
P_0004	5-Methoxyindoleacetic acid	5-Methoxyindoleacetic acid	C05660	HMDB04096	206.081	6.18278	2.36485e-05	N.D.	N.D.	N.D.	N.D.	N.D.	N.D.	1.27083e-05	N.D.	N.D.	N.D.	N.D.	N.D.	N.D.	N.D.	N.D.	N.D.	N.D.	N.D.	N.D.	1.81784e-05	7.73587e-06	N.D.	N.A.	1<	NA
P_0028	7-Dehydrocholesterol	7-Dehydrocholesterol	C01164	HMDB00032	367.336	15.3725	N.D.	N.D.	N.D.	N.D.	N.D.	N.D.	N.D.	4.38484e-06	N.D.	N.D.	N.D.	N.D.	N.D.	N.D.	N.D.	N.D.	N.D.	N.D.	N.D.	N.D.	4.38484e-06	N.A.	N.D.	N.A.	1<	NA
P_0020	AC(12:0)	AC(12:0)	No ID	No ID	344.278	9.2374	N.D.	N.D.	N.D.	N.D.	N.D.	N.D.	N.D.	1.40875e-05	N.D.	N.D.	N.D.	N.D.	N.D.	N.D.	N.D.	N.D.	N.D.	N.D.	N.D.	N.D.	1.40875e-05	N.A.	N.D.	N.A.	1<	NA
P_0032	AC(14:0)	AC(14:0)	No ID	No ID	372.306	10.08	N.D.	N.D.	N.D.	N.D.	N.D.	N.D.	N.D.	N.D.	N.D.	N.D.	N.D.	N.D.	N.D.	N.D.	N.D.	N.D.	N.D.	N.D.	N.D.	N.D.	N.D.	N.A.	N.D.	N.A.	N.A.	NA
P_0031	AC(14:1)	AC(14:1)	No ID	No ID	370.295	9.57064	N.D.	N.D.	N.D.	N.D.	N.D.	N.D.	N.D.	N.D.	N.D.	N.D.	N.D.	N.D.	N.D.	N.D.	N.D.	N.D.	N.D.	N.D.	N.D.	N.D.	N.D.	N.A.	N.D.	N.A.	N.A.	NA
P_0036	AC(15:0)	AC(15:0)	No ID	No ID	386.326	10.4595	1.24903e-05	9.39758e-06	N.D.	N.D.	N.D.	5.36776e-06	N.D.	3.91228e-06	N.D.	N.D.	N.D.	N.D.	N.D.	N.D.	N.D.	N.D.	N.D.	5.61409e-06	N.D.	N.D.	7.79198e-06	3.89791e-06	5.61409e-06	N.A.	1.38793	NA
P_0046	AC(17:0)	AC(17:0)	No ID	No ID	414.359	11.2072	N.D.	N.D.	N.D.	N.D.	N.D.	N.D.	N.D.	N.D.	N.D.	N.D.	N.D.	N.D.	N.D.	N.D.	N.D.	N.D.	N.D.	N.D.	N.D.	N.D.	N.D.	N.A.	N.D.	N.A.	N.A.	NA
P_0045	AC(17:1)	AC(17:1)	No ID	No ID	412.342	10.8216	N.D.	N.D.	N.D.	N.D.	N.D.	N.D.	N.D.	N.D.	N.D.	N.D.	N.D.	N.D.	N.D.	N.D.	N.D.	N.D.	N.D.	N.D.	N.D.	N.D.	N.D.	N.A.	N.D.	N.A.	N.A.	NA
N_0014	Baicalein	Baicalein	C10023	No ID	269.047	8.4488	N.D.	N.D.	N.D.	6.96962e-06	N.D.	N.D.	N.D.	N.D.	N.D.	N.D.	N.D.	N.D.	N.D.	N.D.	N.D.	N.D.	N.D.	N.D.	N.D.	N.D.	6.96962e-06	N.A.	N.D.	N.A.	1<	NA
C_0072	Betonicine	Betonicine	C08269	No ID	160.096	14.3222	N.D.	N.D.	N.D.	N.D.	N.D.	N.D.	N.D.	N.D.	N.D.	N.D.	N.D.	N.D.	N.D.	N.D.	N.D.	N.D.	0.000445701	N.D.	N.D.	N.D.	N.D.	N.A.	0.000445701	N.A.	<1	NA
C_0103	Carnosine	Carnosine	C00386	HMDB00033	227.113	7.03386	N.D.	N.D.	N.D.	N.D.	N.D.	N.D.	N.D.	N.D.	N.D.	N.D.	N.D.	N.D.	N.D.	N.D.	N.D.	N.D.	N.D.	N.D.	N.D.	N.D.	N.D.	N.A.	N.D.	N.A.	N.A.	NA
P_0021	Corticosterone	Corticosterone	C02140	HMDB01547	347.222	8.58607	N.D.	N.D.	N.D.	N.D.	4.97915e-06	N.D.	N.D.	N.D.	N.D.	N.D.	N.D.	N.D.	N.D.	N.D.	N.D.	N.D.	N.D.	N.D.	4.13601e-06	N.D.	4.97915e-06	N.A.	4.13601e-06	N.A.	1.20386	NA
P_0044	Cycloartenol	Cycloartenol	C01902	No ID	409.383	15.5012	N.D.	N.D.	N.D.	N.D.	N.D.	N.D.	N.D.	N.D.	N.D.	6.22544e-06	N.D.	N.D.	N.D.	N.D.	N.D.	N.D.	N.D.	N.D.	N.D.	N.D.	6.22544e-06	N.A.	N.D.	N.A.	1<	NA
A_0028	Dihydroxyacetone phosphate	DHAP	C00111	HMDB01473	168.992	12.745	N.D.	N.D.	N.D.	N.D.	N.D.	N.D.	N.D.	N.D.	N.D.	N.D.	0.000293301	N.D.	N.D.	N.D.	N.D.	N.D.	N.D.	N.D.	N.D.	N.D.	N.D.	N.A.	0.000293301	N.A.	<1	NA
N_0004	FA(14:1)-2	FA(14:1)-2	No ID	No ID	225.187	12.835	N.D.	N.D.	N.D.	N.D.	N.D.	6.85328e-06	N.D.	N.D.	N.D.	N.D.	N.D.	N.D.	N.D.	N.D.	2.02177e-05	N.D.	N.D.	N.D.	N.D.	N.D.	6.85328e-06	N.A.	2.02177e-05	N.A.	0.338975	NA
N_0003	FA(14:2)	FA(14:2)	No ID	No ID	223.171	12.3267	N.D.	N.D.	N.D.	N.D.	N.D.	6.19829e-06	N.D.	N.D.	N.D.	N.D.	N.D.	N.D.	N.D.	N.D.	1.00441e-05	N.D.	N.D.	N.D.	N.D.	N.D.	6.19829e-06	N.A.	1.00441e-05	N.A.	0.617108	NA
N_0010	FA(16:2)	FA(16:2)	No ID	No ID	251.203	13.0126	N.D.	N.D.	N.D.	N.D.	N.D.	8.36109e-06	N.D.	N.D.	N.D.	N.D.	N.D.	N.D.	N.D.	N.D.	5.72416e-06	N.D.	N.D.	N.D.	N.D.	N.D.	8.36109e-06	N.A.	5.72416e-06	N.A.	1.46067	NA
N_0044	FA(24:0)	FA(24:0)	No ID	No ID	367.358	16.1734	N.D.	N.D.	N.D.	4.38693e-06	N.D.	N.D.	N.D.	N.D.	N.D.	5.18244e-06	N.D.	N.D.	N.D.	N.D.	4.12164e-06	N.D.	N.D.	N.D.	N.D.	N.D.	4.78468e-06	5.62511e-07	4.12164e-06	N.A.	1.16087	NA
N_0041	FA(24:4)	FA(24:4)	No ID	No ID	359.296	14.6687	N.D.	N.D.	N.D.	N.D.	N.D.	4.87071e-06	N.D.	N.D.	N.D.	N.D.	N.D.	N.D.	N.D.	N.D.	N.D.	N.D.	N.D.	N.D.	N.D.	N.D.	4.87071e-06	N.A.	N.D.	N.A.	1<	NA
P_0005	Flavanone	Flavanone	C10043	HMDB03075	225.092	10.1203	N.D.	N.D.	N.D.	N.D.	N.D.	N.D.	N.D.	6.39473e-06	N.D.	N.D.	N.D.	N.D.	N.D.	N.D.	N.D.	N.D.	N.D.	4.46152e-06	N.D.	N.D.	6.39473e-06	N.A.	4.46152e-06	N.A.	1.43331	NA
C_0121	Glutathione (GSSG)_divalent	GSSG	C00127	HMDB03337	307.082	13.226	N.D.	N.D.	N.D.	N.D.	N.D.	N.D.	N.D.	N.D.	N.D.	N.D.	N.D.	0.000246432	N.D.	N.D.	N.D.	N.D.	N.D.	N.D.	N.D.	N.D.	N.D.	N.A.	0.000246432	N.A.	<1	NA
A_0029	Glycerol 3-phosphate	G3P	C00093	HMDB00126	171.006	12.1765	N.D.	N.D.	N.D.	N.D.	N.D.	N.D.	N.D.	N.D.	N.D.	N.D.	N.D.	N.D.	N.D.	N.D.	N.D.	N.D.	N.D.	N.D.	N.D.	N.D.	N.D.	N.A.	N.D.	N.A.	N.A.	NA
C_0108	Homocarnosine	Homocarnosine	C00884	HMDB00745	241.129	7.18194	N.D.	N.D.	0.000105286	N.D.	0.000144784	N.D.	N.D.	N.D.	N.D.	N.D.	N.D.	N.D.	N.D.	N.D.	N.D.	N.D.	N.D.	N.D.	N.D.	N.D.	0.000125035	2.79293e-05	N.D.	N.A.	1<	NA
A_0063	IMP	IMP	C00130	HMDB00175	347.04	9.57906	N.D.	N.D.	N.D.	N.D.	N.D.	N.D.	N.D.	N.D.	N.D.	N.D.	0.000285214	0.000395049	N.D.	N.D.	N.D.	N.D.	N.D.	N.D.	N.D.	N.D.	N.D.	N.A.	0.000340131	7.76651e-05	<1	NA
C_0005	Isopropanolamine	Isopropanolamine	C03194,C05771	HMDB12136	76.0754	7.31856	N.D.	N.D.	N.D.	0.000129272	N.D.	N.D.	N.D.	N.D.	N.D.	N.D.	N.D.	N.D.	N.D.	N.D.	N.D.	N.D.	N.D.	N.D.	N.D.	N.D.	0.000129272	N.A.	N.D.	N.A.	1<	NA
P_0003	Kynurenic acid	Kynurenic acid	C01717	HMDB00715	190.05	5.46354	N.D.	N.D.	N.D.	4.14314e-06	N.D.	N.D.	N.D.	N.D.	4.72729e-06	N.D.	N.D.	N.D.	N.D.	N.D.	N.D.	N.D.	N.D.	N.D.	N.D.	N.D.	4.43522e-06	4.13052e-07	N.D.	N.A.	1<	NA
N_0046	Lithocholic acid	Lithocholic acid	C03990	HMDB00761	375.287	12.2594	N.D.	N.D.	N.D.	N.D.	5.24732e-06	N.D.	N.D.	N.D.	9.69296e-06	N.D.	N.D.	N.D.	N.D.	N.D.	N.D.	N.D.	N.D.	N.D.	N.D.	N.D.	7.47014e-06	3.14354e-06	N.D.	N.A.	1<	NA
C_0041	Metformin	Metformin	C08143	HMDB01921	130.108	5.85049	N.D.	N.D.	N.D.	N.D.	N.D.	0.00397514	N.D.	N.D.	N.D.	N.D.	N.D.	N.D.	N.D.	N.D.	N.D.	N.D.	N.D.	N.D.	N.D.	N.D.	0.00397514	N.A.	N.D.	N.A.	1<	NA
A_0053	N2-Phenylacetylglutamine	N2-Phenylacetylglutamine	C04148	HMDB06344	263.103	7.51992	0.000282537	N.D.	0.000360669	0.00153082	0.000239963	N.D.	N.D.	N.D.	0.000293378	N.D.	N.D.	N.D.	N.D.	N.D.	N.D.	N.D.	N.D.	N.D.	N.D.	N.D.	0.000541473	0.000554752	N.D.	N.A.	1<	NA
N_0017	Naringenin	Naringenin	C00509	HMDB02670	271.062	8.57719	N.D.	N.D.	N.D.	N.D.	N.D.	N.D.	N.D.	N.D.	5.83928e-06	N.D.	N.D.	N.D.	N.D.	N.D.	N.D.	N.D.	N.D.	N.D.	N.D.	N.D.	5.83928e-06	N.A.	N.D.	N.A.	1<	NA
P_0015	Phytosphingosine	Phytosphingosine	C12144	HMDB04610	318.3	10.0536	N.D.	N.D.	N.D.	N.D.	N.D.	N.D.	N.D.	N.D.	N.D.	N.D.	N.D.	N.D.	N.D.	4.10615e-06	N.D.	N.D.	N.D.	N.D.	N.D.	N.D.	N.D.	N.A.	4.10615e-06	N.A.	<1	NA
C_0079	Pyridoxal	Pyridoxal	C00250	HMDB01545	168.064	9.27599	N.D.	N.D.	N.D.	N.D.	N.D.	N.D.	N.D.	N.D.	0.000221248	N.D.	N.D.	N.D.	N.D.	N.D.	N.D.	N.D.	N.D.	N.D.	N.D.	N.D.	0.000221248	N.A.	N.D.	N.A.	1<	NA
P_0041	Solanidine	Solanidine	C06543	HMDB03236	398.342	7.48271	N.D.	N.D.	N.D.	N.D.	1.53106e-05	N.D.	N.D.	N.D.	N.D.	N.D.	N.D.	N.D.	N.D.	N.D.	N.D.	N.D.	N.D.	N.D.	N.D.	N.D.	1.53106e-05	N.A.	N.D.	N.A.	1<	NA
P_0062	Sphingomyelin(d18:1/16:0)	Sphingomyelin(d18:1/16:0)	No ID	HMDB10169	703.574	15.5624	N.D.	N.D.	N.D.	N.D.	N.D.	N.D.	N.D.	N.D.	N.D.	N.D.	N.D.	N.D.	N.D.	N.D.	N.D.	N.D.	N.D.	N.D.	N.D.	N.D.	N.D.	N.A.	N.D.	N.A.	N.A.	NA
P_0063	Sphingomyelin(d18:1/18:0)	Sphingomyelin(d18:1/18:0)	No ID	HMDB01348	731.62	15.9325	N.D.	N.D.	N.D.	N.D.	N.D.	N.D.	N.D.	N.D.	N.D.	N.D.	N.D.	N.D.	N.D.	N.D.	N.D.	N.D.	N.D.	N.D.	N.D.	N.D.	N.D.	N.A.	N.D.	N.A.	N.A.	NA
N_0063	Tauroursodeoxycholic acid	Tauroursodeoxycholic acid	No ID	HMDB00874	498.291	10.8241	N.D.	N.D.	N.D.	N.D.	N.D.	N.D.	N.D.	N.D.	N.D.	N.D.	N.D.	N.D.	N.D.	N.D.	N.D.	N.D.	N.D.	N.D.	N.D.	N.D.	N.D.	N.A.	N.D.	N.A.	N.A.	NA
A_0022	Xanthine	Xanthine	C00385	HMDB00292	151.027	7.97051	0.00205757	N.D.	N.D.	N.D.	N.D.	N.D.	N.D.	N.D.	N.D.	N.D.	N.D.	N.D.	N.D.	N.D.	N.D.	N.D.	N.D.	N.D.	N.D.	N.D.	0.00205757	N.A.	N.D.	N.A.	1<	NA
P_0055	α-Tocopherol acetate	a-Tocopherol acetate	No ID	No ID	490.425	16.0443	N.D.	N.D.	2.92283e-05	N.D.	N.D.	N.D.	N.D.	N.D.	N.D.	N.D.	N.D.	N.D.	N.D.	N.D.	N.D.	N.D.	N.D.	N.D.	N.D.	N.D.	2.92283e-05	N.A.	N.D.	N.A.	1<	NA
