# Supplementary material for: Distinct transcriptional and metabolic profiles associated with empathy in Buddhist priests: a pilot study
Source: Hum Genomics. 2017 Sep 2;11:21. doi: 10.1186/s40246-017-0117-3 (PMC5581455; doi:10.1186/s40246-017-0117-3)
Supplement: Supplementary file 8 — The statistical analysis without data of three priest participants with known physical ailments (priest, n = 7 vs. non-priest controls; n = 10). Values are expressed as median and interquartile range (25–75th percentile). A P value < 0.05 is statistically significant by Mann–Whitney U test. A P value < 0.05 is statistically significant by Mann–Whitney U test. Cohen’s guidelines for the effect sizes (r) for Mann–Whitney U test are that a large effect is 0.5, a medium effect is 0.3, and small effect is 0.1 [28]. (XLSX 41 kb) [file 40246_2017_117_MOESM8_ESM.xlsx]

## Sheet: データ
ID	群	MX1	RSAD2	DEFA4	FCER1A	ENHO	PPARGC1B	PTPRO	IFIT1	IFIT3	MX1GAP	RSAD2GAP	DEFA4GAP	FCER1AGAP	ENHOGAP	PPARGC1BGAP	PTPROGAP	IFIT1GAP	IFIT3GAP	他者感情への敏感性	視点取得	ポジティブな感情の共有	ポジティブな感情への好感	ネガティブな感情の共有	ネガティブな感情への同情	有意味感	把握可能感	処理可能感	SOCスコア	Met	Aminoisobutyricacid3	N6Acetyllysine	Choline	Aminoadipicacid2	Val	ADMA	Isobutyrylcarnitine	Aminobutyricacid2	Glycodeoxycholicacid	Phe	His	Ile	Homoarginine	XC0061	Leu
A1	0	-9.12	-12.7	-14.93	-15.99	-16.07	-16	-16.78	-16.01	-12.24	-0.07	-3.66	-5.88	-6.94	-7.03	-6.96	-7.73	-6.96	-3.19	25	25	21	22	19	25	24	13	13	50	0.00597948	0.00136811	0.000111527	0.0110951	0.000390966	0.108955	0.000182943	0.000188101	0.014299	7.2697e-05	0.0534075	0.0235257	0.0355815	0.00139853	0.00116463	0.0764857
B1	0	-8.68	-12.04	-11.57	-15.05	-15.68	-15.01	-16.07	-15.44	-10.94	0.16	-3.21	-2.73	-6.22	-6.85	-6.18	-7.24	-6.61	-2.11	25	25	24	25	18	25	25	25	20	70	0.00506391	0.000709171	0.000151805	0.0069988	0.00030549	0.0992762	0.000217325	0.000160577	0.01069	5.57241e-05	0.0407734	0.0267305	0.0444709	0.000977516	0.000517624	0.0798776
B2	0	-9.78	-15.07	-14.55	-15.86	-15.44	-16.63	-18.01	-19	-13.76	0.39	-4.9	-4.38	-5.69	-5.27	-6.47	-7.84	-8.83	-3.59	21	17	18	18	16	18	14	28	20	62	0.00653468	0.00102834	0.000147366	0.00792266	0.000340122	0.104945	0.000158056	0.000192162	0.0121673	8.00519e-05	0.0289849	0.0213092	0.044014	0.001225	0.00048155	0.0747977
B4	0	-9.27	-13.41	-13.86	-15.36	-15.42	-15.53	-15.64	-16.49	-11.94	-0.78	-4.92	-5.37	-6.87	-6.93	-7.04	-7.15	-8	-3.45	25	23	25	25	18	23	21	26	17	64	0.00525678	0.00171796	0.000172128	0.0127304	0.000433589	0.101929	0.000233695	0.000416587	0.00762231	0	0.0253471	0.0217978	0.0484785	0.000700079	0.00127753	0.072195
B5	0	-9.13	-13.74	-14.72	-15.91	-15.54	-15.57	-16.02	-17.11	-12.86	0.02	-4.59	-5.57	-6.77	-6.4	-6.42	-6.88	-7.97	-3.72	21	25	24	25	18	23	20	22	15	57	0.00602755	0.000958081	0.000108016	0.00827894	0.000357088	0.107042	0.000185195	0.000140972	0.00891111	6.79532e-05	0.0238375	0.0242747	0.0516564	0.00142073	0.000702486	0.0920993
B6	0	-9.42	-14.68	-14.68	-16.8	-16.64	-16.54	-16.96	-17.2	-13.15	-0.17	-5.43	-5.43	-7.55	-7.4	-7.29	-7.72	-7.96	-3.9	23	21	20	20	21	21	18	9	4	31	0.00431776	0.0011997	0.000113436	0.00837416	0.000291146	0.0941237	0.00015833	0	0.00809182	2.13841e-05	0.0206559	0.0176957	0.0387516	0.000997009	0.00029079	0.0711092
B7	0	-8.34	-12.47	-12.04	-14.83	-16.41	-16.73	-17.75	-16.68	-12.04	1.18	-2.95	-2.52	-5.31	-6.89	-7.21	-8.23	-7.16	-2.52	20	20	23	22	19	20	21	22	16	59	0.00502195	0.00181107	0.000101294	0.00745158	0.000156983	0.0940869	0.000218295	0.000164302	0.00556841	0	0.0245801	0.0201232	0.0415204	0.000583311	0.000309505	0.0755944
B8	0	-6.71	-8.96	-12.43	-16.73	-15.76	-15.07	-15.51	-12.91	-9.3	1.37	-0.87	-4.35	-8.64	-7.67	-6.98	-7.42	-4.83	-1.22	20	19	23	25	21	17	22	30	20	72	0.00442877	0.00103305	9.17038e-05	0.00690299	0.000224701	0.0924413	0.000152393	0.000122093	0.00595726	3.794e-05	0.0221348	0.0218672	0.0456224	0.000661947	0.000424108	0.0784259
B9	0	-8.58	-12.27	-13.63	-12.2	-15.53	-13.79	-12.58	-12.63	-10.36	-2.75	-6.44	-7.8	-6.37	-9.7	-7.96	-6.75	-6.8	-4.53	17	16	18	21	17	20	15	16	17	48	0.00548458	0.000968206	0.000124147	0.0102283	0.00037659	0.131488	0.000169587	0.000213404	0.00847629	4.24822e-05	0.027804	0.0237646	0.0576046	0.00120884	0.000859295	0.102737
B10	0	-9.92	-14.66	-13.45	-18.03	-15.87	-16.03	-17.33	-18.19	-13.27	-0.29	-5.03	-3.83	-8.41	-6.25	-6.41	-7.71	-8.57	-3.65	23	19	16	19	20	20	16	21	9	46	0.0047396	0.000123744	0.000143546	0.00776794	0.000318759	0.113939	0.000144047	0	0.00898465	3.71844e-05	0.029784	0.023764	0.0592687	0.00106749	0.000421864	0.0975246
C1	1	-10.15	-16.16	-14.99	-15.8	-15.47	-16.35	-17.15	-19.55	-14.21	-0.38	-6.4	-5.23	-6.04	-5.71	-6.59	-7.38	-9.79	-4.45	19	15	20	20	14	17	25	26	22	73	0.00413214	0.000539899	9.49015e-05	0.0073033	0.000240979	0.0953335	0.000140097	0.000164803	0.00631066	3.34802e-05	0.0225951	0.0228114	0.0327806	0.000845976	0.000472351	0.0736038
C2	1	-11.27	-15.63	-15.65	-13.25	-15.95	-16.72	-17.08	-18.26	-13.41	-2.06	-6.42	-6.44	-4.04	-6.74	-7.51	-7.86	-9.05	-4.2	18	20	14	21	14	20	18	24	20	62	0.00344713	0.000222181	0.000108766	0.00793478	0.000331129	0.105614	0.000151615	0.000112048	0.0100344	0	0.0229493	0.0232686	0.0436755	0.00114318	0.000456669	0.0866543
C3	1	-10.97	-16.18	-13.45	-14.98	-16.27	-17.28	-17.84	-19.09	-14.33	-0.49	-5.7	-2.97	-4.5	-5.79	-6.8	-7.36	-8.61	-3.85	17	18	20	20	19	20	19	22	17	58	0.00371452	0.000701882	0.000107147	0.00747294	0.000194601	0.105822	0.000141945	4.93178e-05	0.00725406	0	0.0219741	0.0204667	0.0504327	0.000688614	0.000345976	0.0781794
C4	1	-10.44	-15.36	-15.77	-14.84	-16.28	-16.42	-17.17	-18.72	-13.94	-1.01	-5.94	-6.35	-5.41	-6.85	-6.99	-7.75	-9.29	-4.51	20	15	15	19	12	20	15	21	12	48	0.00452695	0.000198353	0.000104367	0.00709689	0.00020154	0.0914551	0.000180138	0.000120942	0.00592954	3.16004e-05	0.0234275	0.0209504	0.0364388	0.000653707	0.000428307	0.0679234
C5	1	-9.14	-14.05	-14.5	-16.32	-16.63	-15.82	-17.1	-15.94	-12.4	-1.02	-5.93	-6.38	-8.2	-8.51	-7.7	-8.98	-7.82	-4.27	17	18	16	15	18	21	19	20	15	54	0.0029775	0.000245362	8.59942e-05	0.005575	0.000236832	0.0800884	0.000131428	9.2348e-05	0.0072807	5.23349e-05	0.0231927	0.0173492	0.0283661	0.00082591	0.000320824	0.0559974
C6	1	-9.22	-12.43	-15.52	-16.96	-16.74	-14.68	-15.09	-15.27	-11.75	-1.45	-4.66	-7.75	-9.19	-8.97	-6.91	-7.32	-7.5	-3.98	17	19	20	20	15	20	21	22	18	61	0.00396187	0.000468976	0	0.00409426	0.00019149	0.0882159	0.000187174	0	0.00480866	4.85671e-06	0.0205922	0.0170949	0.0396656	0.000562525	0.000279875	0.0703036
C7	1	-10.31	-15.28	-13.58	-13.71	-15.61	-15.18	-15.39	-16.68	-12.44	-2.37	-7.34	-5.64	-5.77	-7.67	-7.24	-7.45	-8.74	-4.5	23	20	21	22	19	19	25	29	24	78	0.00308566	0.000202438	8.06064e-05	0.00621142	0.0001718	0.0797942	0.000151428	5.85499e-05	0.0059238	2.33806e-05	0.0172245	0.0158533	0.0343246	0.000508261	0.000245188	0.05733
C8	1	-9.62	-14.77	-10.73	-16.29	-15.51	-15.61	-15.76	-17.55	-12.91	-1.46	-6.6	-2.56	-8.12	-7.34	-7.44	-7.6	-9.39	-4.75	23	23	15	21	13	18	28	29	11	68	0.00359873	0.000150315	7.00822e-05	0.00701511	0.000150844	0.0873431	0.000146343	0.000180943	0.0037885	1.82693e-05	0.0207014	0.0237753	0.0344697	0.00108195	0.000469392	0.0714642
C9	1	-7.92	-9.53	-12.81	-11.91	-18.06	-14.84	-13.92	-10.94	-6.79	-3.08	-4.7	-7.98	-7.07	-13.22	-10.01	-9.09	-6.1	-1.95	23	19	16	17	19	19	16	12	13	41	0.00289367	0.00024581	0.000103758	0.00542209	0.000122442	0.0862422	0.000106325	4.35713e-05	0.00729074	0	0.0198951	0.0167425	0.039105	0.000636312	0.000437353	0.0692345
C10	1	-10.63	-14.77	-16.94	-15.59	-15.37	-14.54	-14.7	-16.21	-13.37	-2.91	-7.05	-9.22	-7.87	-7.65	-6.82	-6.98	-8.49	-5.65	14	19	20	18	17	20	18	20	13	51	0.00483567	0.000646191	7.90925e-05	0.00630552	0.000311169	0.104869	0.00017056	0	0.00734242	0	0.0225189	0.0191475	0.0523769	0.000756849	0.000452764	0.0877297
ID
群
MX1
RSAD2
DEFA4
FCER1A
ENHO
PPARGC1B
PTPRO
IFIT1
IFIT3
MX1GAP
RSAD2GAP
DEFA4GAP
FCER1AGAP
ENHOGAP
PPARGC1BGAP
PTPROGAP
IFIT1GAP
IFIT3GAP
他者感情への敏感性
視点取得
ポジティブな感情の共有
ポジティブな感情への好感
ネガティブな感情の共有
ネガティブな感情への同情
有意味感
把握可能感
処理可能感
SOCスコア
Met
Aminoisobutyricacid3
N6Acetyllysine
Choline
Aminoadipicacid2
Val
ADMA
Isobutyrylcarnitine
Aminobutyricacid2
Glycodeoxycholicacid
Phe
His
Ile
Homoarginine
XC0061
Leu

## Sheet: データ 最終版
ID	群	MX1_GAP	RSAD2_GAP	IFIT1_GAP	IFIT3_GAP	HERC5_GAP	IFI27_GAP	IFI44L_GAP	c17orf97_GAP	S100P_GAP	FOLR3_GAP	HBG2-HB_GAP	DEFA4_GAP	FCER1A_GAP	ENHO_GAP	PPARGC1B_GAP	PTPRO_GAP	他者感情への敏感性	視点取得	ポジティブな感情の共有	ポジティブな感情への好感	ネガティブな感情の共有	ネガティブな感情への同情	有意味感	把握可能感	処理可能感	SOCスコア	Met	Aminoisobutyricacid3	N6Acetyllysine	Choline	Aminoadipicacid2	Val	ADMA	Isobutyrylcarnitine	Aminobutyricacid2	Glycodeoxycholicacid	Phe	His	Ile	Homoarginine	XC0061	Leu
A1	0	-0.07	-3.66	-6.96	-3.19	-3.65299	-2.97969	-5.11909	-7.20598	-7.80035	-6.75123	0.744556	-5.88	-6.94	-7.03	-6.96	-7.73	25	25	21	22	19	25	24	13	13	50	0.00597948	0.00136811	0.000111527	0.0110951	0.000390966	0.108955	0.000182943	0.000188101	0.014299	7.2697e-05	0.0534075	0.0235257	0.0355815	0.00139853	0.00116463	0.0764857
B1	0	0.16	-3.21	-6.61	-2.11	-3.2455	-3.93247	-5.09212	-10.2859	-3.19917	-5.66202	1.13929	-2.73	-6.22	-6.85	-6.18	-7.24	25	25	24	25	18	25	25	25	20	70	0.00506391	0.000709171	0.000151805	0.0069988	0.00030549	0.0992762	0.000217325	0.000160577	0.01069	5.57241e-05	0.0407734	0.0267305	0.0444709	0.000977516	0.000517624	0.0798776
B2	0	0.39	-4.9	-8.83	-3.59	-4.3485	-3.19614	-7.6116	-7.05753	-2.85987	-1.04705	0.914211	-4.38	-5.69	-5.27	-6.47	-7.84	21	17	18	18	16	18	14	28	20	62	0.00653468	0.00102834	0.000147366	0.00792266	0.000340122	0.104945	0.000158056	0.000192162	0.0121673	8.00519e-05	0.0289849	0.0213092	0.044014	0.001225	0.00048155	0.0747977
B4	0	-0.78	-4.92	-8	-3.45	-4.09469	-7.87807	-6.63117	-10.8621	-5.29299	-5.33001	1.98264	-5.37	-6.87	-6.93	-7.04	-7.15	25	23	25	25	18	23	21	26	17	64	0.00525678	0.00171796	0.000172128	0.0127304	0.000433589	0.101929	0.000233695	0.000416587	0.00762231	0	0.0253471	0.0217978	0.0484785	0.000700079	0.00127753	0.072195
B5	0	0.02	-4.59	-7.97	-3.72	-4.19981	-5.13958	-6.12292	-11.2473	-6.56422	-6.34613	1.03037	-5.57	-6.77	-6.4	-6.42	-6.88	21	25	24	25	18	23	20	22	15	57	0.00602755	0.000958081	0.000108016	0.00827894	0.000357088	0.107042	0.000185195	0.000140972	0.00891111	6.79532e-05	0.0238375	0.0242747	0.0516564	0.00142073	0.000702486	0.0920993
B6	0	-0.17	-5.43	-7.96	-3.9	-4.79745	-4.7285	-6.84858	-9.40172	-4.49896	-4.92868	4.49813	-5.43	-7.55	-7.4	-7.29	-7.72	23	21	20	20	21	21	18	9	4	31	0.00431776	0.0011997	0.000113436	0.00837416	0.000291146	0.0941237	0.00015833	0	0.00809182	2.13841e-05	0.0206559	0.0176957	0.0387516	0.000997009	0.00029079	0.0711092
B7	0	1.18	-2.95	-7.16	-2.52	-2.89948	-3.41571	-4.99667	-10.9651	-4.99777	-1.59214	2.44359	-2.52	-5.31	-6.89	-7.21	-8.23	20	20	23	22	19	20	21	22	16	59	0.00502195	0.00181107	0.000101294	0.00745158	0.000156983	0.0940869	0.000218295	0.000164302	0.00556841	0	0.0245801	0.0201232	0.0415204	0.000583311	0.000309505	0.0755944
B8	0	1.37	-0.87	-4.83	-1.22	-2.30475	0.65266	-2.54025	-10.8651	-4.45843	-6.42366	0.954601	-4.35	-8.64	-7.67	-6.98	-7.42	20	19	23	25	21	17	22	30	20	72	0.00442877	0.00103305	9.17038e-05	0.00690299	0.000224701	0.0924413	0.000152393	0.000122093	0.00595726	3.794e-05	0.0221348	0.0218672	0.0456224	0.000661947	0.000424108	0.0784259
B9	0	-2.75	-6.44	-6.8	-4.53	-6.33471	-6.28639	-7.1448	-11.2055	-9.4988	-2.73232	3.70504	-7.8	-6.37	-9.7	-7.96	-6.75	17	16	18	21	17	20	15	16	17	48	0.00548458	0.000968206	0.000124147	0.0102283	0.00037659	0.131488	0.000169587	0.000213404	0.00847629	4.24822e-05	0.027804	0.0237646	0.0576046	0.00120884	0.000859295	0.102737
B10	0	-0.29	-5.03	-8.57	-3.65	-4.29274	-3.21114	-6.14798	-6.29143	-3.82084	-5.96516	3.38377	-3.83	-8.41	-6.25	-6.41	-7.71	23	19	16	19	20	20	16	21	9	46	0.0047396	0.000123744	0.000143546	0.00776794	0.000318759	0.113939	0.000144047	0	0.00898465	3.71844e-05	0.029784	0.023764	0.0592687	0.00106749	0.000421864	0.0975246
C1	1	-0.38	-6.4	-9.79	-4.45	-5.25332	-5.72793	-7.81089	-6.94619	-2.71064	-5.96418	3.39567	-5.23	-6.04	-5.71	-6.59	-7.38	19	15	20	20	14	17	25	26	22	73	0.00413214	0.000539899	9.49015e-05	0.0073033	0.000240979	0.0953335	0.000140097	0.000164803	0.00631066	3.34802e-05	0.0225951	0.0228114	0.0327806	0.000845976	0.000472351	0.0736038
C2	1	-2.06	-6.42	-9.05	-4.2	-5.55115	-6.74053	-7.63297	-7.67561	-1.7344	-6.80109	4.8808	-6.44	-4.04	-6.74	-7.51	-7.86	18	20	14	21	14	20	18	24	20	62	0.00344713	0.000222181	0.000108766	0.00793478	0.000331129	0.105614	0.000151615	0.000112048	0.0100344	0	0.0229493	0.0232686	0.0436755	0.00114318	0.000456669	0.0866543
C3	1	-0.49	-5.7	-8.61	-3.85	-5.15976	-5.77128	-6.8341	-6.94489	-5.67201	-5.52675	2.86784	-2.97	-4.5	-5.79	-6.8	-7.36	17	18	20	20	19	20	19	22	17	58	0.00371452	0.000701882	0.000107147	0.00747294	0.000194601	0.105822	0.000141945	4.93178e-05	0.00725406	0	0.0219741	0.0204667	0.0504327	0.000688614	0.000345976	0.0781794
C4	1	-1.01	-5.94	-9.29	-4.51	-5.44954	-6.40908	-7.35231	-6.08533	-7.35739	-8.35163	5.37338	-6.35	-5.41	-6.85	-6.99	-7.75	20	15	15	19	12	20	15	21	12	48	0.00452695	0.000198353	0.000104367	0.00709689	0.00020154	0.0914551	0.000180138	0.000120942	0.00592954	3.16004e-05	0.0234275	0.0209504	0.0364388	0.000653707	0.000428307	0.0679234
C5	1	-1.02	-5.93	-7.82	-4.27	-4.92593	-6.38437	-6.69978	-10.6383	-8.47004	-5.52134	2.27688	-6.38	-8.2	-8.51	-7.7	-8.98	17	18	16	15	18	21	19	20	15	54	0.0029775	0.000245362	8.59942e-05	0.005575	0.000236832	0.0800884	0.000131428	9.2348e-05	0.0072807	5.23349e-05	0.0231927	0.0173492	0.0283661	0.00082591	0.000320824	0.0559974
C6	1	-1.45	-4.66	-7.5	-3.98	-4.40831	-3.73053	-5.85103	-7.21147	-4.8624	-6.00069	2.85155	-7.75	-9.19	-8.97	-6.91	-7.32	17	19	20	20	15	20	21	22	18	61	0.00396187	0.000468976	0	0.00409426	0.00019149	0.0882159	0.000187174	0	0.00480866	4.85671e-06	0.0205922	0.0170949	0.0396656	0.000562525	0.000279875	0.0703036
C7	1	-2.37	-7.34	-8.74	-4.5	-5.93156	-6.91401	-8.16227	-6.27485	-2.02884	-5.79273	4.55639	-5.64	-5.77	-7.67	-7.24	-7.45	23	20	21	22	19	19	25	29	24	78	0.00308566	0.000202438	8.06064e-05	0.00621142	0.0001718	0.0797942	0.000151428	5.85499e-05	0.0059238	2.33806e-05	0.0172245	0.0158533	0.0343246	0.000508261	0.000245188	0.05733
C8	1	-1.46	-6.6	-9.39	-4.75	-5.32133	-7.31292	-6.9008	-6.60652	-6.86994	-5.54762	-0.34836	-2.56	-8.12	-7.34	-7.44	-7.6	23	23	15	21	13	18	28	29	11	68	0.00359873	0.000150315	7.00822e-05	0.00701511	0.000150844	0.0873431	0.000146343	0.000180943	0.0037885	1.82693e-05	0.0207014	0.0237753	0.0344697	0.00108195	0.000469392	0.0714642
C9	1	-3.08	-4.7	-6.1	-1.95	-4.68025	-7.2228	-5.3542	-7.07458	-1.13778	-1.21275	-0.754238	-7.98	-7.07	-13.22	-10.01	-9.09	23	19	16	17	19	19	16	12	13	41	0.00289367	0.00024581	0.000103758	0.00542209	0.000122442	0.0862422	0.000106325	4.35713e-05	0.00729074	0	0.0198951	0.0167425	0.039105	0.000636312	0.000437353	0.0692345
C10	1	-2.91	-7.05	-8.49	-5.65	-5.88954	-5.85961	-6.97107	-5.98647	-4.97073	-5.85481	5.00175	-9.22	-7.87	-7.65	-6.82	-6.98	14	19	20	18	17	20	18	20	13	51	0.00483567	0.000646191	7.90925e-05	0.00630552	0.000311169	0.104869	0.00017056	0	0.00734242	0	0.0225189	0.0191475	0.0523769	0.000756849	0.000452764	0.0877297
		投稿論文遺伝子８

## Sheet: Sheet1
3.マイクロアレイデータとRT-qPCR結果の相関
	HERC5_GAP	IFI27_GAP	IFI44L_GAP	c17orf97_GAP	S100P_GAP	FOLR3_GAP	HBG2-HB_GAP
Sample Name	-ΔCt (GAPDH)	-ΔCt (GAPDH)	-ΔCt (GAPDH)	-ΔCt (GAPDH)	-ΔCt (GAPDH)	-ΔCt (GAPDH)	-ΔCt (GAPDH)
A1-1	-3.65299	-2.97969	-5.11909	-7.20598	-7.80035	-6.75123	0.744556
B1-1	-3.2455	-3.93247	-5.09212	-10.2859	-3.19917	-5.66202	1.13929
B2-1	-4.3485	-3.19614	-7.6116	-7.05753	-2.85987	-1.04705	0.914211
B4-1	-4.09469	-7.87807	-6.63117	-10.8621	-5.29299	-5.33001	1.98264
B5-1	-4.19981	-5.13958	-6.12292	-11.2473	-6.56422	-6.34613	1.03037
B6-1	-4.79745	-4.7285	-6.84858	-9.40172	-4.49896	-4.92868	4.49813
B7-1	-2.89948	-3.41571	-4.99667	-10.9651	-4.99777	-1.59214	2.44359
B8-1	-2.30475	0.65266	-2.54025	-10.8651	-4.45843	-6.42366	0.954601
B9-1	-6.33471	-6.28639	-7.1448	-11.2055	-9.4988	-2.73232	3.70504
B10-1	-4.29274	-3.21114	-6.14798	-6.29143	-3.82084	-5.96516	3.38377
C1-1	-5.25332	-5.72793	-7.81089	-6.94619	-2.71064	-5.96418	3.39567
C2-1	-5.55115	-6.74053	-7.63297	-7.67561	-1.7344	-6.80109	4.8808
C3-1	-5.15976	-5.77128	-6.8341	-6.94489	-5.67201	-5.52675	2.86784
C4-1	-5.44954	-6.40908	-7.35231	-6.08533	-7.35739	-8.35163	5.37338
C5-1	-4.92593	-6.38437	-6.69978	-10.6383	-8.47004	-5.52134	2.27688
C6-1	-4.40831	-3.73053	-5.85103	-7.21147	-4.8624	-6.00069	2.85155
C7-1	-5.93156	-6.91401	-8.16227	-6.27485	-2.02884	-5.79273	4.55639
C8-1	-5.32133	-7.31292	-6.9008	-6.60652	-6.86994	-5.54762	-0.34836
C9-1	-4.68025	-7.2228	-5.3542	-7.07458	-1.13778	-1.21275	-0.754238
C10-1	-5.88954	-5.85961	-6.97107	-5.98647	-4.97073	-5.85481	5.00175

## Sheet: MW検定結果
																							検定統計量(b)
		MX1	RSAD2	DEFA4	FCER1A	ENHO	PPARGC1B	PTPRO	IFIT1	IFIT3	MX1GAP	RSAD2GAP	DEFA4GAP	FCER1AGAP	ENHOGAP	PPARGC1BGAP	PTPROGAP	IFIT1GAP	IFIT3GAP	他者感情への敏感性	視点取得	ポジティブな感情の共有	ポジティブな感情への好感	ネガティブな感情の共有	ネガティブな感情への同情	有意味感	把握可能感	処理可能感	SOCスコア	Met	Aminoisobutyricacid3	N6Acetyllysine	Choline	Aminoadipicacid2	Val	ADMA	Isobutyrylcarnitine	Aminobutyricacid2	Glycodeoxycholicacid	Phe	His	Ile	Homoarginine	XC0061	Leu
	Mann-Whitney の U	19	21	33.5	37	40	49	44	39.5	30	10	15	28	46	40	33	39	23	17	23.5	28.5	19.5	21.5	23	29	46	48	46	43	5	10	10	14	17	20	20	26	19	23	12	23	23	25	28	22
	Wilcoxon の W	74	76	88.5	92	95	104	99	94.5	85	65	70	83	101	95	88	94	78	72	78.5	83.5	74.5	76.5	78	84	101	103	101	98	60	65	65	69	72	75	75	81	74	78	67	78	78	80	83	77
	Z	-2.343	-2.193	-1.248	-0.983	-0.756	-0.076	-0.454	-0.794	-1.512	-3.024	-2.646	-1.663	-0.302	-0.756	-1.285	-0.832	-2.041	-2.495	-2.033	-1.645	-2.331	-2.179	-2.067	-1.644	-0.304	-0.152	-0.305	-0.53	-3.402	-3.024	-3.024	-2.721	-2.495	-2.268	-2.268	-1.821	-2.343	-2.068	-2.873	-2.041	-2.041	-1.89	-1.663	-2.117
	漸近有意確率 (両側)	0.019	0.028	0.212	0.326	0.45	0.94	0.65	0.427	0.131	0.002	0.008	0.096	0.762	0.449	0.199	0.406	0.041	0.013	0.042	0.1	0.02	0.029	0.039	0.1	0.761	0.879	0.761	0.596	0.001	0.002	0.002	0.007	0.013	0.023	0.023	0.069	0.019	0.039	0.004	0.041	0.041	0.059	0.096	0.034
	正確有意確率 [2x(片側有意確率)]	.019a	.029a	.218a	.353a	.481a	.971a	.684a	.436a	.143a	.002a	.007a	.105a	.796a	.481a	.218a	.436a	.043a	.011a	.043a	.105a	.019a	.029a	.043a	.123a	.796a	.912a	.796a	.631a	.000a	.002a	.002a	.005a	.011a	.023a	.023a	.075a	.019a	.043a	.003a	.043a	.043a	.063a	.105a	.035a
	a. 同順位に修正されていません。
	b. グループ化変数: 群
	効果量（r）	-0.524	-0.49	-0.279	-0.22	-0.169	-0.017				-0.676	-0.592						-0.456	-0.558	-0.455		-0.521	-0.487	-0.462						-0.761	-0.676	-0.676	-0.608	-0.558	-0.507	-0.507		-0.524	-0.462	-0.642	-0.456	-0.456			-0.473
		効果量大	効果量中	効果量小	効果量小	効果量小	効果量ほとんどなし				効果量大	効果量大						効果量中	効果量大	効果量中		効果量大	効果量中	効果量中						効果量大	効果量大	効果量大	効果量大	効果量大	効果量大	効果量大		効果量大	効果量中	効果量大	効果量中	効果量中			効果量中

## Sheet: 僧侶n=7Mann-W_170816
S７_Table_Ohnishi_Empathy Associated transcripts and metabolites.
	Priests (n=7)	Control (n=10)	P value	r
MX1 [- ∆CT]	0.16	-1.455	0.0068	-0.639
	（-0.290_1.180）	-2.505_-0.880
IFI27 [- ∆CT]	-3.416	-6.397	0.0031	-0.686
	（-5.140_-3.196）	-6.991_-5.760
IFIT1 [- ∆CT]	-7.16	-8.675	0.0702	-0.45
	（-8.570_-6.610）	-9.315_-7.740
IFIT3 [- ∆CT]	-3.59	-4.36	0.033	-0.521
	(-3.720_-2.110)	-4.570_-3.948
RSAD2 [- ∆CT]	-4.59	-6.17	0.0185	-0.568
	(-5.030_-2.950)	-6.713_-5.450
IFI44L [- ∆CT]	-6.123	-6.936	0.0878	-0.426
	(-7.145_-4.997)	-7.678_-6.488
HERC5 [- ∆CT]	-4.2	-5.287	0.0136	-0.592
	(-4.349_-2.899)	-5.636_-4.865
C17orf97 [- ∆CT]	-10.87	-6.946	0.025	-0.544
	(-11.210_-7.058)	-7.327_-6.228
Methionine	0.005064	0.003657	0.0007	-0.757
	(4.74_6.03)E-03	(3.06_4.23)E-03
BAIBA	0.000968	0.0002455	0.0136	-0.592
	(7.09_10.3)E-04	(2.01-5.67)E-04
Phenylalanine	0.0278	0.02225	0.002	-0.71
	(2.38_2.98)E-02	(2.04_2.30)E-02
Choline	0.007768	0.006661	0.0431	-0.497
	(7.00_8.28)E-03	(5.54_7.35)E-03
SDMA	0.00022	0.000195	0.009	-0.61
	(2.10_2.30)E-04	(1.58_2.00)E-04
2-Aminoadipic Acid	0.000319	0.0001985	0.0553	-0.473
	(2.25_3.57)E-04	(1.67_2.59)E-04
2-Aminobutyric Acid	0.008911	0.006783	0.0878	-0.426
	(5.96_10.7)E-03	(5.65_7.30)E-03
ADMA	0.00017	0.0001485	0.0744	-0.45
	(1.52_2.17)E-04	(1.38_1.73)E-04
Valine	0.1049	0.08984	0.033	-0.521
	(0.94_1.14)E-01	(8.47_10.5)E-02
AC(13:1)	5.4e-05	3.2e-05	0.1029	-0.403
	(4.50_10.0)E-05	(2.23_4.25)E-05
Creatinine	0.013	0.0086	0.1322	-0.38
	(0.93_1.50)E-02	(7.78_10.8)E-03
Leucine	0.07988	0.07088	0.0136	-0.592
	(7.56_9.75)E-02	(6.53_8.03)E-02
Histidine	0.02376	0.01981	0.033	-0.521
	(2.13_2.43)E-02	(1.70_2.29)E-02
Isoleucine	0.04562	0.03777	0.0136	-0.592
	(4.40_5.76)E-02	(3.39_4.54)E-02
Sharing Positive Emotions	23	18	0.0606	-0.455
with Others	(18.0_24.0)	(15.0-20.0)
Good Feeling for	22	20	0.0726	-0.442
Others' Positive Emotions	(19.0_25.0)	(17.8_21.0)
Sharing Negative Emotions	18	16	0.0999	-0.406
with Others	(17.0_20.0)	(13.8_19.0)
Sympathy for	20	20	0.5216	-0.163
Others' Negative Emotions	(18.0_23.0)	(18.8-20.0)
Sensibility about	21	18.5	0.2329	-0.313
Others' Emotions	(20.0_23.0)	(17.0_23.0)
Perspective Taking	19	19	0.4644	-0.193
	(17.0_25.0)	(17.3_20.0)
